# Supplementary material for: A standardised equine-based welfare assessment tool used for six years in low and middle income countries
Source: PLoS One. 2018 Feb 21;13(2):e0192354. doi: 10.1371/journal.pone.0192354 (PMC5821349; doi:10.1371/journal.pone.0192354)
Supplement: S1 Dataset — (XLSX) [file pone.0192354.s002.xlsx]

## Sheet: Sheet 1
Year	Country	Region	Sub region	Type of work	Species	Sex	Observer approach	Chin contact	Tail tuck	Eyes	Nasal discharge	Lip lesions	Mucous membranes	Age	Head ear lesion severity	Head ear lesions size	Neck lesion severity	Neck lesion size	Breast shoulder lesion severity	Breast shoulder lesion size	Fore leg lesion severity	Fore leg lesion size	Knee lesion	Withers spine lesion severity	Withers spine lesion size	Rib flank lesion severity	Rib flank lesion size	Girth belly lesion severity	Girth belly lesion size	Hindquarters lesion severity	Hindquarters lesion size	Hind leg lesion severity	Hind leg lesion size	Tail base severity	Genital rectal severity	Faecal soiling	Ectoparasites	Spinal contact	Body condition	Tail mutilation	Ear mutilation	Muzzle mutilation	Firing severity	Firing body area	Hobbling tethering	Swelling fore	Swelling hind	Interference fore	Interference hind
2010	Jordan	Petra		ToC	H	S	2	0	N/O	0	0	0	0	2	2	0	0	0	0	0	0	0	0	0	0	0	0	0	0	0	0	0	0	0	0	0	0	1	3	0	0	0	0	0	0	0	0	0	0
2010	Jordan	Petra		ToR	H	M	2	1	N/O	0	0	0	0	2	0	0	0	0	0	0	0	0	0	0	0	0	0	0	0	0	0	0	0	0	0	0	0	0	3	0	0	0	0	0	0	0	2	0	0
2010	Jordan	Petra		ToR	H	M	0	0	N/O	0	0	0	0	2	0	0	0	0	0	0	0	0	0	0	0	0	0	0	0	0	0	0	0	0	0	0	0	0	2	0	0	0	0	0	0	0	0	0	0
2010	Jordan	Petra		ToR	H	M	0	0	N/O	0	0	0	0	2	0	0	0	0	0	0	0	0	0	0	0	0	0	0	0	0	0	0	0	0	0	0	0	1	2	0	0	0	0	0	0	0	0	0	0
2010	Jordan	Petra		ToR	H	M	0	1	N/O	2	0	0	0	3	0	0	0	0	1	0	0	0	0	0	0	0	0	0	0	0	0	0	0	0	0	0	0	0	2.5	0	0	0	0	0	1	0	0	0	0
2010	Jordan	Petra		ToR	H	S	0	0	N/O	0	0	0	0	1	0	0	0	0	0	0	0	0	0	0	0	0	0	0	0	0	0	0	0	0	0	0	0	0	3	0	0	0	0	0	1	0	0	0	0
2010	Jordan	Petra		ToR	H	M	2	1	N/O	0	0	0	1	3	0	0	0	0	0	0	0	0	0	0	0	0	0	0	0	0	0	0	0	0	0	0	0	0	2.5	0	0	0	0	0	0	0	0	1	0
2010	Jordan	Petra		ToR	H	M	0	1	N/O	0	0	1	0	3	0	0	0	0	0	0	0	0	1	0	0	0	0	1	1	0	0	0	0	0	0	0	0	1	2.5	0	0	0	0	0	0	0	0	1	1
2010	Jordan	Petra		ToR	H	S	0	0	N/O	0	1	0	0	0	0	0	0	0	0	0	0	0	0	0	0	0	0	0	0	0	0	0	0	0	0	0	0	0	2.5	0	0	0	0	0	1	0	0	0	0
2010	Jordan	Petra		ToR	H	S	0	0	N/O	0	0	0	0	2	0	0	0	0	0	0	0	0	0	2	0	0	0	2	1	0	0	0	0	0	0	0	0	0	3	0	0	0	0	0	0	2	2	1	0
2010	Jordan	Petra		ToR	H	M	0	0	N/O	1	0	0	1	3	0	0	0	0	0	0	0	0	0	1	1	0	0	0	0	0	0	0	0	0	0	0	0	1	2	0	0	0	0	0	1	1	0	1	1
2010	Jordan	Petra		ToR	H	M	0	0	N/O	1	0	0	0	3	0	0	0	0	0	0	0	0	0	0	0	0	0	0	0	0	0	0	0	0	0	0	0	0	2.5	0	0	0	0	0	0	0	0	1	0
2010	Jordan	Petra		ToR	H	M	0	1	N/O	0	0	0	1	3	0	0	0	0	0	0	0	0	1	0	0	0	0	0	0	0	0	0	0	1	0	0	0	0	2.5	0	0	0	0	0	1	0	0	0	1
2010	Jordan	Petra		ToR	H	M	0	0	N/O	0	0	1	0	1	0	0	0	0	0	0	0	0	0	0	0	0	0	0	0	0	0	1	2	0	0	0	0	1	3.5	0	0	0	0	0	0	2	1	1	1
2010	Jordan	Petra		ToR	H	G	0	0	N/O	0	0	1	0	3	0	0	0	0	2	0	0	0	1	0	0	0	0	0	0	0	0	0	0	0	0	0	0	2	2.5	0	0	0	0	0	0	2	2	0	1
2010	Jordan	Petra		ToR	H	M	0	0	N/O	0	1	0	0	3	0	0	0	0	0	0	0	0	1	0	0	0	0	0	0	0	0	0	0	0	0	1	0	0	3.5	0	0	0	0	0	1	2	1	1	1
2010	Jordan	Petra		ToC	H	G	0	0	N/O	0	0	2	0	3	0	0	0	0	0	0	2	0	0	2	1	1	1	0	0	0	0	0	0	0	0	0	0	1	2.5	0	0	0	1	1	0	2	2	0	1
2010	Jordan	Petra		ToC	H	S	2	1	N/O	0	0	1	0	3	0	0	0	0	0	0	0	0	1	0	0	0	0	2	3	0	0	0	0	1	0	0	0	1	2	0	0	0	0	0	0	2	0	1	1
2010	Jordan	Petra		ToR	H	M	2	0	N/O	0	0	1	0	1	0	0	0	0	2	0	0	0	1	0	0	0	0	2	0	2	0	1	1	0	0	0	0	2	2	0	0	0	0	0	0	2	2	1	1
2010	Jordan	Petra		ToC	H	S	2	0	N/O	0	0	2	0	1	0	0	0	0	2	0	0	0	0	2	0	0	0	2	1	2	0	0	0	2	0	0	0	1	2	0	0	0	0	0	0	2	2	1	1
2010	Jordan	Petra		ToC	H	S	2	0	N/O	0	0	1	0	1	0	0	0	0	0	0	0	0	0	0	0	0	0	2	1	0	0	0	0	0	0	0	0	1	2	0	0	0	0	0	0	0	1	0	1
2010	Jordan	Petra		ToC	H	S	0	0	N/O	2	0	1	0	3	0	0	0	0	2	0	0	0	1	2	0	1	1	1	1	0	0	0	0	1	0	0	0	2	2	0	0	0	0	0	1	1	1	1	0
2010	Jordan	Petra		ToC	H	S	2	0	N/O	0	1	0	0	2	0	0	0	0	0	0	0	0	0	0	0	0	0	0	0	0	0	0	0	0	1	0	0	0	2.5	0	0	0	0	0	0	0	0	0	0
2010	Jordan	Petra		ToC	H	G	0	0	N/O	1	0	2	0	2	0	0	0	0	0	0	0	0	0	2	1	0	0	2	0	2	0	0	0	0	0	0	0	2	2	0	0	0	0	0	0	0	0	1	1
2010	Jordan	Petra		ToR	H	G	0	0	N/O	0	0	0	0	2	0	0	0	0	0	0	0	0	1	0	0	0	0	0	0	0	0	0	0	1	0	0	0	2	2.5	0	0	0	0	0	0	0	0	0	0
2010	Jordan	Petra		ToC	H	S	2	1	N/O	0	0	2	0	3	0	0	0	0	2	2	0	0	0	0	0	0	0	2	3	2	2	0	0	0	0	0	0	1	3	0	0	0	0	0	0	0	0	0	1
2010	Jordan	Petra		ToR	H	S	2	0	N/O	1	0	2	0	1	0	0	0	0	0	0	0	0	0	0	0	0	0	0	0	0	0	0	0	0	0	0	0	1	1.5	0	0	0	0	0	1	0	0	0	0
2010	Jordan	Petra		N/O	H	S	0	0	N/O	0	1	0	0	0	0	0	0	0	0	0	0	0	0	0	0	0	0	0	0	0	0	0	0	0	0	1	0	1	3	0	0	0	0	0	1	0	0	0	0
2010	Jordan	Petra		ToR	H	M	0	0	N/O	0	0	0	0	3	0	0	0	0	0	0	0	0	1	0	0	0	0	0	0	0	0	0	0	0	0	0	0	2	2.5	0	0	0	0	0	0	0	1	0	0
2010	Jordan	Petra		ToC	H	S	0	0	N/O	0	0	1	0	3	0	0	0	0	2	2	0	0	0	0	0	0	0	2	2	0	0	0	0	0	0	0	0	1	3	0	0	0	0	0	1	1	1	0	0
2010	Jordan	Petra		F	H	S	0	0	N/O	1	0	0	0	0	0	0	0	0	0	0	0	0	0	0	0	0	0	0	0	0	0	0	0	0	0	0	0	0	3	0	0	0	0	0	0	0	0	0	0
2010	Jordan	Petra		ToR	H	M	0	1	N/O	1	0	0	0	1	0	0	0	0	0	0	0	0	0	0	0	0	0	0	0	0	0	0	0	0	0	0	0	1	3	0	0	0	0	0	0	0	0	0	1
2010	Jordan	Petra		ToR	H	S	0	0	N/O	1	1	1	0	3	0	0	0	0	0	0	0	0	1	0	0	0	0	0	0	0	0	0	0	0	0	0	0	1	2.5	0	0	0	0	0	0	2	0	1	0
2010	Jordan	Petra		ToR	H	M	0	0	N/O	0	0	2	0	1	0	0	0	0	0	0	0	0	0	0	0	0	0	0	0	0	0	0	0	0	0	0	1	0	2.5	0	0	0	0	0	1	0	0	1	0
2010	Jordan	Petra		ToR	H	M	0	0	N/O	1	1	0	0	3	0	0	0	0	0	0	0	0	0	0	0	0	0	0	0	0	0	0	0	0	0	0	0	0	3	0	0	0	0	0	0	1	0	1	1
2010	Jordan	Petra		R	H	M	0	0	N/O	0	0	0	1	3	0	0	0	0	0	0	0	0	0	0	0	0	0	1	1	0	0	0	0	0	0	0	0	0	2.5	0	0	0	0	0	0	0	0	1	0
2010	Jordan	Petra		R	H	M	2	0	N/O	0	0	0	0	2	0	0	0	0	0	0	0	0	0	0	0	0	0	0	0	0	0	0	0	0	0	0	0	0	3	0	0	0	0	0	0	0	0	1	0
2010	Jordan	Petra		R	H	M	0	0	N/O	0	0	0	0	2	0	0	0	0	0	0	0	0	0	0	0	0	0	0	0	0	0	0	0	0	0	0	1	1	3	0	0	0	0	0	0	0	0	0	0
2010	Jordan	Petra		R	H	M	0	0	N/O	0	0	2	0	1	0	0	0	0	0	0	0	0	0	0	0	0	0	0	0	0	0	0	0	0	0	0	0	1	2.5	0	0	0	0	0	0	0	0	0	0
2010	Jordan	Petra		R	H	M	0	0	N/O	2	0	0	0	3	0	0	0	0	0	0	0	0	0	0	0	0	0	2	1	0	0	0	0	0	0	0	0	0	2	0	0	0	0	0	0	2	2	2	2
2010	Jordan	Petra		ToR	H	S	0	0	N/O	0	0	0	0	1	0	0	0	0	0	0	0	0	0	0	0	0	0	0	0	0	0	2	0	0	0	0	0	1	2.5	0	0	0	0	0	0	1	0	0	0
2010	Jordan	Petra		ToR	H	S	0	0	N/O	2	0	0	0	1	0	0	0	0	0	0	0	0	1	0	0	0	0	0	0	0	0	0	0	0	0	0	0	0	3	0	0	0	0	0	0	0	0	0	0
2010	Jordan	Petra		ToR	H	S	0	0	N/O	0	0	0	0	1	1	1	0	0	0	0	1	1	1	0	0	0	0	0	0	0	0	0	0	0	0	0	0	0	2.5	0	2	0	0	0	0	0	0	0	0
2010	Jordan	Petra		ToR	H	S	0	0	N/O	0	0	0	0	2	0	0	0	0	0	0	0	0	1	2	0	0	0	0	0	0	0	0	0	0	0	0	4	0	2.5	0	0	0	0	0	0	1	0	0	0
2010	Jordan	Petra		ToR	H	M	0	0	N/O	0	0	0	0	1	0	0	0	0	0	0	0	0	0	0	0	0	0	0	0	0	0	0	0	0	0	0	0	0	4	0	0	0	0	0	0	0	0	0	0
2010	Jordan	Petra		ToR	H	M	0	0	N/O	0	1	0	0	3	0	0	0	0	0	0	0	0	1	0	0	0	0	1	1	0	0	0	0	0	0	0	0	0	3	0	0	0	0	0	1	0	0	1	0
2010	Jordan	Petra		ToR	H	M	2	1	N/O	1	0	0	0	3	0	0	0	0	0	0	0	0	0	0	0	0	0	0	0	0	0	0	0	0	0	0	0	0	2	0	0	0	0	0	1	2	0	1	1
2010	Jordan	Petra		ToR	H	S	0	0	N/O	1	0	1	0	1	0	0	0	0	0	0	0	0	1	0	0	0	0	0	0	0	0	0	0	0	0	0	0	1	2.5	0	0	0	0	0	1	1	0	1	1
2010	Jordan	Petra		ToR	H	M	2	1	N/O	0	1	0	0	3	0	0	0	0	0	0	0	0	0	0	0	0	0	0	0	0	0	0	0	0	0	0	0	1	2.5	0	0	0	0	0	0	2	2	0	0
2010	Jordan	Petra		ToR	H	M	2	0	N/O	0	0	0	0	3	0	0	0	0	0	0	0	0	1	0	0	0	0	0	0	0	0	0	0	0	0	0	0	0	2	0	0	0	0	0	1	0	1	0	0
2010	Jordan	Petra		ToR	H	M	2	0	N/O	0	0	0	0	1	0	0	0	0	0	0	0	0	0	0	0	0	0	0	0	0	0	0	0	0	0	0	1	2	2.5	0	0	0	0	0	1	0	0	0	0
2010	Jordan	Petra		ToR	H	M	0	1	N/O	0	0	0	0	1	0	0	0	0	0	0	0	0	0	0	0	0	0	0	0	0	0	0	0	0	0	0	1	0	3	0	0	0	0	0	0	0	2	0	0
2010	Jordan	Petra		ToC	H	S	2	1	N/O	0	0	1	0	3	0	0	0	0	0	0	0	0	0	0	0	0	0	2	0	2	0	0	0	0	0	0	0	1	3	0	0	0	0	0	1	2	2	0	1
2010	Jordan	Petra		ToC	H	S	0	0	N/O	0	0	0	0	2	0	0	0	0	0	0	0	0	2	0	0	2	1	1	1	0	0	0	0	0	0	0	0	1	2.5	0	0	0	0	0	0	2	2	0	0
2010	Jordan	Petra		ToR	H	M	0	1	N/O	0	0	0	0	1	0	0	0	0	0	0	0	0	0	0	0	0	0	0	0	0	0	0	0	0	0	0	0	1	1.5	0	0	0	0	0	0	0	0	0	0
2010	Jordan	Petra		ToR	H	M	0	0	N/O	2	0	0	0	3	0	0	0	0	0	0	0	0	0	0	0	0	0	1	1	0	0	0	0	0	0	0	0	1	2	0	0	0	0	0	0	0	0	1	0
2010	Jordan	Petra		ToR	H	S	0	0	N/O	0	0	0	0	1	0	0	0	0	0	0	0	0	1	0	0	0	0	0	0	0	0	0	0	0	0	0	0	0	3	0	0	0	0	0	0	0	0	0	0
2010	Jordan	Petra		ToR	H	M	2	1	N/O	0	0	0	0	2	2	0	0	0	0	0	0	0	1	0	0	0	0	0	0	0	0	1	1	0	0	0	0	1	3	0	0	0	0	0	1	0	0	1	0
2010	Jordan	Petra		ToR	H	M	0	0	N/O	0	0	0	0	1	0	0	0	0	0	0	0	0	0	0	0	0	0	0	0	0	0	0	0	0	0	0	0	0	2.5	0	0	0	0	0	0	0	0	0	0
2010	Jordan	Petra		ToR	H	S	0	0	N/O	0	0	0	0	2	0	0	0	0	0	0	0	0	0	0	0	0	0	0	0	0	0	0	0	0	0	0	0	1	3	0	0	0	0	0	1	0	0	0	1
2010	Jordan	Petra		ToR	H	S	2	1	N/O	0	0	1	0	2	0	0	0	0	0	0	0	0	0	0	0	0	0	0	0	0	0	2	0	1	1	0	0	1	2	0	0	0	0	0	0	0	0	2	1
2010	Jordan	Petra		ToR	H	G	0	0	N/O	0	0	1	0	3	0	0	0	0	0	0	0	0	1	0	0	0	0	0	0	0	0	0	0	0	0	0	0	0	2.5	0	0	0	0	0	0	1	0	1	1
2010	Jordan	Petra		ToR	H	S	0	0	N/O	0	0	0	0	2	0	0	0	0	0	0	0	0	0	2	0	0	0	2	0	2	0	2	1	0	1	0	0	1	2	0	0	0	0	0	0	0	0	2	2
2010	Jordan	Petra		ToR	H	M	0	1	N/O	0	0	1	0	2	2	0	0	0	0	0	0	0	0	0	0	0	0	0	0	0	0	0	0	0	0	0	0	2	2	0	0	0	0	0	0	1	0	1	0
2010	Jordan	Petra		ToR	H	G	0	0	N/O	0	0	0	0	2	0	0	0	0	0	0	0	0	0	0	0	0	0	0	0	0	0	0	0	0	0	0	0	2	2	0	0	0	0	0	1	0	0	1	0
2010	Jordan	Petra		ToR	H	S	0	0	N/O	0	0	0	0	2	0	0	0	0	2	0	0	0	0	0	0	0	0	0	0	0	0	0	0	1	0	0	1	1	2	0	0	0	0	0	0	0	0	1	2
2010	Jordan	Petra		ToR	H	M	0	0	N/O	0	0	1	0	2	0	0	0	0	0	0	0	0	0	0	0	0	0	0	0	0	0	0	0	0	0	0	0	0	2	0	0	0	0	0	N/O	0	0	2	0
2010	Jordan	Petra		ToR	H	G	0	0	N/O	1	0	1	0	3	0	0	0	0	0	0	0	0	0	0	0	0	0	0	0	1	1	0	0	0	0	0	0	1	3	0	0	0	0	0	0	2	0	1	0
2010	Jordan	Petra		ToR	H	S	0	0	N/O	0	0	1	0	1	0	0	0	0	0	0	0	0	0	0	0	0	0	1	1	0	0	0	0	0	0	0	1	0	2.5	0	0	0	0	0	0	1	0	0	0
2010	Jordan	Petra		ToR	H	S	2	0	N/O	0	0	0	1	2	0	0	0	0	0	0	0	0	0	0	0	0	0	0	0	0	0	0	0	0	0	0	0	0	3	0	0	0	0	0	0	1	0	0	0
2010	Jordan	Petra		ToR	H	G	0	0	N/O	1	0	1	0	3	1	1	0	0	0	0	1	1	1	0	0	0	0	0	0	0	0	0	0	0	0	0	0	0	2.5	0	0	0	0	0	0	0	0	1	0
2010	Jordan	Petra		ToR	H	M	0	0	N/O	0	0	0	0	2	0	0	0	0	0	0	0	0	0	1	1	0	0	0	0	0	0	0	0	0	0	0	0	1	2.5	0	0	0	0	0	0	0	0	0	0
2010	Jordan	Petra		ToR	H	M	0	1	N/O	1	1	0	0	3	0	0	0	0	0	0	0	0	0	0	0	0	0	0	0	0	0	0	0	0	0	0	0	0	2	0	0	0	0	0	0	0	2	1	0
2010	Jordan	Petra		ToR	H	S	2	1	N/O	0	0	0	0	1	0	0	0	0	2	1	0	0	0	0	0	0	0	2	1	0	0	0	0	0	0	0	0	0	2.5	0	0	0	0	0	0	1	0	1	1
2010	Jordan	Petra		ToR	H	M	0	0	N/O	0	1	0	0	3	0	0	0	0	0	0	0	0	0	0	0	0	0	0	0	0	0	0	0	0	0	0	0	0	2.5	0	0	0	0	0	0	0	0	1	0
2010	Jordan	Petra		ToR	H	M	0	0	N/O	0	0	0	0	2	0	0	0	0	0	0	0	0	1	1	1	0	0	0	0	0	0	0	0	0	0	0	0	0	2.5	0	0	0	0	0	0	0	0	1	0
2010	Jordan	Petra		ToR	H	M	0	1	N/O	0	0	1	0	1	0	0	0	0	0	0	0	0	0	0	0	0	0	0	0	0	0	0	0	0	0	0	0	1	2.5	0	0	0	0	0	0	0	0	1	1
2010	Jordan	Petra		ToR	H	M	2	1	N/O	0	0	0	0	3	0	0	0	0	0	0	0	0	1	2	0	0	0	0	0	0	0	0	0	0	0	0	0	2	2.5	0	0	0	0	0	0	0	0	1	0
2010	Jordan	Petra		O	H	G	2	0	N/O	0	0	0	0	3	0	0	0	0	0	0	0	0	0	0	0	0	0	0	0	0	0	0	0	0	0	0	0	0	3	0	0	0	0	0	1	0	0	0	0
2010	Jordan	Petra		ToR	H	G	0	0	N/O	1	1	1	0	3	0	0	0	0	0	0	0	0	0	0	0	0	0	0	0	0	0	0	0	0	0	0	0	0	2	0	0	0	0	0	0	0	0	0	1
2010	Jordan	Petra		ToR	H	M	0	1	N/O	0	0	0	0	3	0	0	0	0	0	0	0	0	0	0	0	0	0	0	0	0	0	0	0	0	0	0	0	2	2	0	0	0	0	0	0	0	0	1	1
2010	Jordan	Petra		O	H	G	0	0	N/O	0	0	0	1	1	0	0	0	0	0	0	0	0	1	0	0	0	0	0	0	0	0	0	0	0	0	0	0	0	3	0	0	0	1	2	1	0	0	0	0
2010	Jordan	Petra		O	H	G	0	0	N/O	0	0	0	0	2	0	0	0	0	0	0	0	0	0	0	0	0	0	0	0	0	0	0	0	0	0	0	0	0	3.5	0	0	0	0	0	0	0	0	0	0
2010	Jordan	Petra		O	H	G	0	0	N/O	0	0	0	0	3	0	0	0	0	0	0	0	0	0	0	0	0	0	0	0	0	0	0	0	0	0	0	0	1	3	0	0	0	0	0	1	0	0	0	0
2010	Jordan	Petra		ToR	H	M	0	0	N/O	0	0	0	0	2	0	0	0	0	0	0	0	0	1	0	0	0	0	0	0	0	0	0	0	0	0	0	0	0	2.5	0	0	0	0	0	1	0	0	1	0
2010	Jordan	Petra		ToR	H	M	0	0	N/O	0	0	0	0	1	0	0	0	0	0	0	0	0	0	0	0	0	0	0	0	0	0	0	0	1	0	0	0	1	2.5	0	0	0	0	0	0	0	0	1	0
2010	Jordan	Petra		ToR	H	M	0	0	N/O	1	0	0	0	3	0	0	0	0	0	0	0	0	0	1	1	0	0	2	0	0	0	0	0	0	0	1	0	1	2	0	0	0	0	0	0	0	0	1	1
2010	Jordan	Petra		ToR	H	M	0	1	N/O	0	0	0	0	1	0	0	0	0	0	0	0	0	0	0	0	0	0	0	0	0	0	0	0	0	0	0	0	0	3	0	0	0	0	0	0	0	0	1	0
2010	Jordan	Petra		ToR	D	S	0	0	0	0	0	0	0	3	1	1	0	0	0	0	0	0	1	0	0	0	0	0	0	0	0	0	0	0	0	0	0	2	2	0	1	0	0	0	1	1	0	0	0
2010	Jordan	Petra		R	H	M	2	0	N/O	0	0	0	0	1	0	0	0	0	0	0	0	0	0	0	0	0	0	0	0	0	0	0	0	0	0	0	0	0	3	0	0	0	0	0	1	0	0	0	0
2010	Jordan	Petra		ToR	H	M	0	0	N/O	0	0	0	1	2	0	0	0	0	0	0	0	0	0	0	0	0	0	0	0	0	0	1	1	0	0	0	1	0	3	0	0	0	0	0	0	2	0	0	0
2010	Jordan	Petra		R	H	M	0	0	N/O	0	0	0	0	0	0	0	0	0	0	0	0	0	0	0	0	0	0	0	0	0	0	0	0	0	0	0	0	2	3	0	0	0	0	0	0	0	0	0	0
2010	Jordan	Petra		ToR	H	M	0	1	N/O	0	0	0	1	3	0	0	0	0	0	0	0	0	1	2	0	0	0	0	0	0	0	0	0	0	0	0	0	2	2.5	0	0	0	0	0	0	0	1	0	0
2010	Jordan	Petra		F	H	M	2	1	N/O	0	0	0	0	0	0	0	0	0	0	0	0	0	0	0	0	0	0	0	0	0	0	0	0	0	0	0	1	0	3	0	0	0	0	0	0	0	0	0	0
2010	Jordan	Petra		R	H	M	0	0	N/O	0	0	0	0	1	0	0	0	0	0	0	0	0	0	0	0	0	0	0	0	0	0	1	1	0	0	0	0	0	3	0	0	0	0	0	0	0	0	0	0
2010	Jordan	Petra		R	H	M	2	1	N/O	0	0	0	0	2	0	0	0	0	0	0	2	0	0	0	0	0	0	0	0	0	0	2	3	0	0	0	0	1	3	0	0	0	0	0	1	0	1	0	0
2010	Jordan	Petra		R	H	M	2	0	N/O	0	0	1	0	3	0	0	0	0	0	0	1	1	0	1	1	0	0	0	0	0	0	0	0	0	0	0	0	1	3	0	0	0	0	0	0	0	0	0	2
2010	Jordan	Petra		R	H	M	0	0	N/O	0	0	0	0	1	0	0	0	0	0	0	0	0	0	0	0	0	0	0	0	0	0	0	0	0	0	0	0	0	2.5	0	0	0	0	0	0	0	0	0	0
2010	Jordan	Petra		R	H	M	0	1	N/O	0	0	0	1	1	0	0	0	0	0	0	0	0	0	0	0	0	0	0	0	0	0	1	1	0	0	0	0	1	3	0	0	0	0	0	0	0	0	0	0
2010	Jordan	Petra		ToR	H	M	0	0	N/O	0	0	0	0	1	0	0	0	0	0	0	0	0	0	0	0	0	0	0	0	0	0	0	0	0	0	0	0	0	2.5	0	0	0	0	0	1	0	0	0	0
2010	Jordan	Petra		ToR	H	S	0	0	N/O	1	0	0	0	1	0	0	0	0	0	0	0	0	0	0	0	0	0	0	0	0	0	0	0	0	0	0	0	0	2.5	0	0	0	0	0	0	0	0	0	0
2010	Jordan	Petra		ToR	H	S	2	0	N/O	0	1	0	0	1	0	0	0	0	0	0	0	0	1	0	0	0	0	0	0	0	0	0	0	0	0	0	0	0	2	0	0	0	0	0	0	0	0	0	0
2010	Jordan	Petra		ToR	H	S	0	1	N/O	0	0	0	1	3	0	0	0	0	0	0	0	0	0	0	0	0	0	0	0	0	0	0	0	0	0	0	0	0	2	0	0	0	1	1	0	0	0	0	0
2010	Jordan	Petra		ToR	H	S	0	0	N/O	0	0	0	0	1	0	0	0	0	0	0	1	1	0	0	0	0	0	0	0	0	0	0	0	0	0	0	0	0	3	0	0	0	0	0	0	0	0	0	0
2010	Jordan	Petra		ToR	H	M	0	0	N/O	1	0	1	0	3	1	1	0	0	0	0	0	0	1	0	0	0	0	0	0	0	0	0	0	0	0	0	0	1	2.5	0	0	0	0	0	1	0	0	0	0
2010	Jordan	Petra		ToR	H	M	0	1	N/O	0	0	0	0	3	0	0	0	0	0	0	0	0	1	0	0	0	0	0	0	0	0	0	0	0	0	0	0	0	3.5	0	0	0	0	0	0	0	0	0	0
2010	Jordan	Petra		ToR	H	G	0	0	N/O	0	0	1	0	3	0	0	0	0	0	0	0	0	1	0	0	0	0	0	0	0	0	0	0	0	0	0	0	1	3	0	0	0	0	0	0	0	0	1	1
2010	Jordan	Petra		ToR	H	G	0	1	N/O	0	0	0	0	3	0	0	0	0	0	0	0	0	0	0	0	0	0	0	0	0	0	0	0	0	0	0	0	0	2.5	0	0	0	0	0	0	1	2	0	0
2010	Jordan	Petra		ToR	H	G	0	1	N/O	0	0	1	0	2	0	0	0	0	0	0	0	0	0	0	0	0	0	0	0	0	0	0	0	0	0	0	0	0	3	0	0	0	0	0	0	0	0	0	0
2010	Jordan	Petra		ToR	H	S	0	0	N/O	0	0	1	0	1	0	0	0	0	0	0	0	0	0	0	0	0	0	0	0	0	0	0	0	0	1	0	0	0	2.5	0	0	0	0	0	0	0	0	0	1
2010	Jordan	Petra		ToR	H	S	0	0	N/O	2	0	0	0	3	0	0	0	0	0	0	1	1	0	0	0	0	0	0	0	0	0	2	0	0	0	0	0	0	3	0	0	0	0	0	0	1	0	1	1
2010	Jordan	Petra		ToR	H	M	0	1	N/O	0	0	0	0	3	0	0	0	0	0	0	0	0	0	0	0	0	0	0	0	0	0	2	1	0	0	0	0	0	3.5	0	0	0	0	0	0	0	1	0	0
2010	Jordan	Petra		ToR	H	M	0	0	N/O	0	0	0	1	N/O	0	0	0	0	0	0	0	0	1	0	0	0	0	2	0	0	0	0	0	0	0	0	0	0	2.5	0	0	0	0	0	0	0	0	0	0
2010	Jordan	Petra		ToR	H	M	0	0	N/O	1	0	0	0	0	0	0	0	0	0	0	0	0	0	0	0	0	0	0	0	0	0	0	0	0	0	0	0	1	3.5	0	0	0	0	0	0	0	0	0	0
2010	Jordan	Petra		F	H	S	0	0	N/O	0	0	0	0	0	0	0	0	0	0	0	0	0	1	0	0	0	0	0	0	0	0	0	0	1	1	0	0	0	3	0	0	0	0	0	0	0	0	0	0
2010	Jordan	Petra		ToR	H	M	0	1	N/O	0	0	0	0	2	0	0	0	0	0	0	0	0	0	0	0	0	0	0	0	0	0	0	0	0	0	0	0	1	3	0	0	0	0	0	1	1	0	0	0
2010	Jordan	Petra		ToR	H	M	0	1	N/O	0	0	1	0	1	0	0	0	0	0	0	0	0	0	0	0	0	0	0	0	0	0	0	0	0	0	0	0	0	3	0	0	0	0	0	0	0	0	0	0
2010	Jordan	Petra		ToR	H	M	0	0	N/O	0	0	1	0	3	0	0	0	0	0	0	0	0	0	0	0	0	0	0	0	0	0	0	0	0	0	0	0	0	2.5	0	0	0	0	0	0	0	0	1	1
2010	Jordan	Petra		ToR	H	M	0	0	N/O	0	0	1	0	1	0	0	0	0	0	0	0	0	0	0	0	0	0	0	0	0	0	1	2	0	0	0	0	0	2	0	0	0	0	0	1	0	0	1	1
2010	Jordan	Petra		ToR	H	S	0	0	N/O	0	0	0	0	0	0	0	0	0	0	0	2	0	0	0	0	0	0	0	0	0	0	0	0	0	0	0	0	2	3	0	0	0	0	0	0	0	0	0	0
2010	Jordan	Petra		ToR	H	M	0	0	N/O	0	0	0	0	3	0	0	0	0	0	0	0	0	0	0	0	0	0	0	0	0	0	2	0	0	0	0	0	0	2.5	0	0	0	0	0	0	0	0	0	0
2010	Jordan	Petra		ToR	H	M	0	0	N/O	0	0	0	0	3	0	0	0	0	0	0	0	0	0	0	0	0	0	0	0	0	0	0	0	0	0	0	0	0	2.5	0	0	0	0	0	0	0	2	0	0
2010	Jordan	Petra		ToR	H	S	0	0	N/O	0	0	0	0	2	0	0	0	0	0	0	0	0	0	0	0	0	0	0	0	0	0	0	0	0	0	0	0	0	3	0	0	0	0	0	1	0	0	0	0
2010	Jordan	Petra		ToR	H	S	0	0	N/O	0	0	0	0	0	0	0	0	0	0	0	0	0	0	0	0	0	0	0	0	0	0	0	0	0	0	0	0	0	3	0	0	0	0	0	0	0	2	0	0
2010	Jordan	Petra		ToR	H	M	0	0	N/O	1	0	0	0	2	0	0	0	0	0	0	0	0	0	0	0	0	0	0	0	0	0	0	0	0	0	0	0	0	2.5	0	0	0	0	0	0	1	1	0	0
2010	Jordan	Petra		ToR	H	M	0	0	N/O	0	0	0	0	2	0	0	0	0	0	0	0	0	0	0	0	0	0	0	0	0	0	1	2	0	0	0	0	0	2.5	0	0	0	0	0	1	0	2	1	0
2010	Jordan	Petra		F	H	M	0	0	N/O	0	0	0	0	0	0	0	0	0	0	0	0	0	0	0	0	0	0	0	0	0	0	0	0	0	0	0	0	0	3	0	0	0	0	0	0	0	1	0	0
2010	Jordan	Petra		ToR	H	M	0	0	N/O	0	0	0	0	3	0	0	0	0	0	0	0	0	0	0	0	0	0	0	0	0	0	0	0	0	0	0	0	1	2	0	0	0	0	0	0	0	0	0	0
2010	Jordan	Petra		ToR	H	S	0	0	N/O	0	0	1	0	1	0	0	0	0	0	0	0	0	1	1	1	0	0	2	1	1	3	2	0	1	0	0	0	1	1.5	0	0	0	0	0	0	0	0	1	0
2010	Jordan	Petra		F	H	M	0	1	N/O	0	0	0	0	0	0	0	0	0	0	0	0	0	0	0	0	0	0	0	0	0	0	0	0	0	0	0	0	0	2.5	0	0	0	0	0	0	0	2	0	0
2010	Jordan	Petra		ToR	H	M	0	0	N/O	0	0	0	0	1	0	0	0	0	0	0	2	0	0	0	0	0	0	0	0	0	0	1	1	0	0	0	0	0	2	0	0	0	0	0	0	0	0	0	0
2010	Jordan	Petra		R	H	M	0	0	N/O	0	0	1	0	2	2	0	0	0	0	0	0	0	0	0	0	0	0	0	0	0	0	0	0	0	0	0	0	0	2.5	0	0	0	0	0	0	1	0	0	0
2010	Jordan	Petra		ToR	H	M	0	0	N/O	2	0	0	0	2	0	0	0	0	0	0	0	0	0	0	0	0	0	0	0	0	0	0	0	0	0	0	0	0	2	0	0	0	0	0	0	0	2	0	0
2010	Jordan	Petra		ToR	H	M	0	0	N/O	0	0	0	0	2	0	0	0	0	0	0	0	0	0	0	0	0	0	0	0	0	0	0	0	0	0	0	0	1	1	0	0	0	0	0	0	0	0	0	0
2010	Jordan	Petra		ToR	D	S	0	0	0	1	0	0	0	2	0	0	0	0	0	0	0	0	0	0	0	0	0	0	0	0	0	0	0	1	0	0	0	1	2	0	0	0	0	0	0	0	0	0	0
2010	Jordan	Petra		ToR	H	M	0	0	N/O	0	0	0	0	3	1	1	0	0	0	0	0	0	1	0	0	0	0	0	0	1	1	0	0	0	0	0	0	1	1.5	0	0	0	0	0	1	0	2	0	0
2010	Jordan	Petra		ToR	D	S	0	0	0	0	0	0	0	1	0	0	0	0	0	0	0	0	0	0	0	0	0	0	0	0	0	0	0	1	0	0	0	0	2	0	0	0	0	0	0	0	0	0	0
2010	Jordan	Petra		ToR	H	M	0	1	N/O	0	0	0	N/O	2	0	0	0	0	0	0	0	0	0	0	0	0	0	0	0	0	0	0	0	0	0	0	0	0	2	0	0	0	0	0	0	0	0	0	0
2010	Jordan	Petra		ToR	D	S	0	0	0	0	0	0	0	0	0	0	0	0	0	0	0	0	0	0	0	0	0	0	0	0	0	0	0	0	0	0	0	1	1.5	0	0	0	0	0	0	0	1	0	0
2010	Jordan	Petra		ToR	H	M	0	0	N/O	2	0	0	0	3	0	0	0	0	0	0	2	1	0	0	0	0	0	0	0	1	1	0	0	0	0	0	0	0	2.5	0	0	0	0	0	0	2	0	0	0
2010	Jordan	Petra		ToR	H	M	0	0	N/O	0	0	0	0	1	0	0	0	0	0	0	0	0	1	0	0	0	0	0	0	0	0	0	0	0	0	0	0	0	2.5	0	0	0	0	0	0	0	0	0	0
2010	Jordan	Petra		ToR	D	S	0	0	0	0	0	0	0	1	1	1	0	0	0	0	0	0	0	0	0	0	0	0	0	0	0	1	1	0	0	0	0	1	2	0	1	0	0	0	1	0	0	0	0
2010	Jordan	Petra		ToR	D	S	0	0	0	2	0	0	0	1	1	2	0	0	0	0	0	0	0	0	0	0	0	1	1	0	0	0	0	2	0	0	0	2	2	0	0	0	0	0	0	0	0	0	0
2010	Jordan	Petra		ToR	D	S	2	1	1	2	0	0	0	3	0	0	0	0	0	0	0	0	0	0	0	0	0	0	0	0	0	0	0	1	0	0	0	2	2.5	0	2	0	0	0	0	0	0	0	0
2010	Jordan	Petra		ToR	D	G	0	0	0	0	0	0	0	3	1	1	0	0	0	0	0	0	0	0	0	0	0	0	0	0	0	1	1	0	0	0	0	1	2	0	0	0	0	0	0	1	1	1	1
2010	Jordan	Petra		ToR	D	S	0	0	0	0	0	0	0	1	0	0	0	0	0	0	0	0	0	0	0	0	0	0	0	0	0	0	0	0	0	0	0	1	2.5	0	0	0	0	0	0	0	0	0	0
2010	Jordan	Petra		ToR	D	G	2	0	0	0	0	0	0	2	2	0	0	0	0	0	0	0	1	0	0	0	0	2	1	0	0	0	0	2	0	0	0	1	2	0	0	0	0	0	1	0	0	1	0
2010	Jordan	Petra		ToR	D	S	0	0	0	0	0	0	0	3	1	1	0	0	0	0	0	0	0	0	0	0	0	0	0	0	0	0	0	1	0	0	0	0	2	0	1	0	0	0	1	0	0	0	0
2010	Jordan	Petra		ToR	D	S	0	0	0	0	0	0	1	2	1	1	0	0	1	1	0	0	0	0	0	0	0	2	0	0	0	0	0	2	0	0	0	1	2	0	2	0	0	0	1	0	0	0	0
2010	Jordan	Petra		ToR	D	S	0	0	0	2	0	0	0	2	0	0	0	0	0	0	0	0	0	1	3	0	0	1	3	1	1	0	0	0	0	0	0	1	1.5	0	0	0	0	0	0	0	0	0	0
2010	Jordan	Petra		ToR	D	S	0	0	0	0	0	1	0	1	0	0	0	0	0	0	0	0	0	2	0	0	0	0	0	0	0	0	0	0	0	0	0	1	2	0	0	0	0	0	1	0	0	0	0
2010	Jordan	Petra		ToR	H	M	0	0	N/O	0	0	0	0	3	0	0	0	0	0	0	0	0	0	0	0	0	0	0	0	0	0	1	1	2	0	0	0	0	2	0	0	0	0	0	1	0	0	0	0
2010	Jordan	Petra		ToR	H	M	2	0	N/O	0	0	0	0	1	0	0	0	0	0	0	0	0	0	0	0	0	0	0	0	1	1	0	0	0	0	0	2	0	3	0	0	0	1	1	0	0	0	0	0
2010	Jordan	Petra		ToR	M	G	0	0	N/O	0	0	0	1	3	1	1	0	0	0	0	0	0	0	0	0	0	0	0	0	0	0	0	0	1	0	0	0	1	2	0	0	0	0	0	1	0	0	0	0
2010	Jordan	Petra		ToR	H	M	0	0	N/O	0	0	1	0	2	0	0	0	0	0	0	0	0	0	1	1	0	0	1	1	0	0	0	0	0	0	0	0	0	3	0	0	0	0	0	0	0	1	0	0
2010	Jordan	Petra		ToR	H	M	0	0	N/O	0	0	0	0	1	0	0	0	0	0	0	0	0	0	0	0	0	0	2	0	0	0	0	0	0	0	0	0	0	3	0	0	0	0	0	0	0	0	0	0
2010	Jordan	Petra		ToR	M	S	0	0	N/O	1	1	0	0	0	0	0	0	0	0	0	0	0	0	0	0	0	0	0	0	0	0	0	0	0	0	0	0	1	2.5	0	0	0	0	0	0	1	0	0	0
2010	Jordan	Petra		ToR	D	S	2	0	1	2	0	0	0	1	0	0	0	0	0	0	0	0	1	0	0	0	0	1	1	0	0	0	0	0	0	0	0	2	2	0	2	0	0	0	1	0	0	0	0
2010	Jordan	Petra		ToR	D	S	2	0	1	0	0	1	0	1	0	0	0	0	0	0	0	0	0	0	0	0	0	0	0	0	0	0	0	0	0	0	0	1	2.5	0	0	0	0	0	1	0	0	0	0
2010	Jordan	Petra		ToR	D	S	0	0	0	2	1	0	0	2	0	0	0	0	0	0	0	0	0	1	3	0	0	1	1	0	0	0	0	0	0	0	0	1	1.5	0	1	0	0	0	1	0	1	0	0
2010	Jordan	Petra		ToR	D	S	2	0	0	0	0	0	0	2	0	0	0	0	0	0	0	0	1	1	3	0	0	1	3	1	1	1	1	1	0	0	0	1	1.5	0	0	0	0	0	1	0	0	0	0
2010	Jordan	Petra		ToR	D	S	2	0	0	2	0	1	0	2	0	0	0	0	0	0	0	0	1	1	1	0	0	1	1	0	0	0	0	2	0	0	0	2	2.5	0	0	0	0	0	1	0	0	0	0
2010	Jordan	Petra		ToR	D	S	2	1	1	0	0	0	0	3	2	0	0	0	0	0	0	0	1	1	1	0	0	1	2	0	0	0	0	0	0	0	0	1	2	0	0	0	0	0	1	2	0	0	0
2010	Jordan	Petra		ToR	M	S	2	0	1	0	0	1	0	3	1	1	0	0	1	1	0	0	1	1	3	0	0	2	0	0	0	0	0	0	0	0	0	1	1.5	0	0	0	0	0	1	1	2	0	0
2010	Jordan	Petra		ToR	D	S	2	0	1	0	0	1	0	3	2	1	0	0	0	0	0	0	0	1	1	0	0	1	1	0	0	0	0	0	0	0	0	2	2	0	0	0	0	0	1	2	2	0	0
2010	Jordan	Petra		ToR	D	M	2	0	0	0	0	0	0	0	0	0	0	0	0	0	0	0	0	0	0	0	0	0	0	0	0	0	0	0	0	0	0	0	2	0	0	0	0	0	1	0	0	0	0
2010	Jordan	Petra		ToR	D	S	0	0	0	0	0	0	0	0	0	0	0	0	0	0	0	0	0	0	0	0	0	0	0	0	0	0	0	0	0	0	0	2	2.5	0	0	0	0	0	0	0	1	0	0
2010	Jordan	Petra		ToR	D	G	0	0	0	0	0	0	0	2	1	1	0	0	0	0	0	0	1	1	1	0	0	1	3	0	0	0	0	0	0	0	0	1	2.5	0	0	0	0	0	1	1	0	0	0
2010	Jordan	Petra		ToR	D	S	0	0	0	2	0	0	0	1	2	0	0	0	0	0	0	0	0	0	0	0	0	0	0	0	0	0	0	0	0	0	0	1	2	0	0	0	0	0	1	0	2	0	0
2010	Jordan	Petra		ToR	M	M	0	0	N/O	0	0	1	0	3	1	1	0	0	1	1	0	0	1	0	0	0	0	1	1	1	2	1	1	1	0	0	0	0	2	0	0	0	0	0	0	2	2	0	0
2010	Jordan	Petra		ToR	D	M	0	0	0	2	0	0	0	3	0	0	0	0	0	0	0	0	0	0	0	0	0	0	0	0	0	0	0	0	0	0	0	0	2	0	0	0	2	1	1	2	1	0	0
2010	Jordan	Petra		ToR	D	S	0	0	0	0	0	0	1	3	0	0	0	0	0	0	0	0	0	0	0	0	0	1	2	0	0	0	0	0	0	0	0	2	2.5	0	0	0	0	0	0	0	0	0	0
2010	Jordan	Petra		ToR	D	S	0	0	0	2	0	0	0	1	0	0	0	0	0	0	0	0	1	0	0	0	0	1	3	0	0	0	0	0	0	0	0	2	1.5	0	0	0	0	0	0	0	0	0	0
2010	Jordan	Petra		ToR	D	S	0	0	1	0	0	0	0	1	0	0	0	0	0	0	0	0	0	0	0	0	0	0	0	0	0	0	0	0	0	0	0	1	2	0	0	0	0	0	0	1	0	0	0
2010	Jordan	Petra		ToR	H	M	2	0	N/O	0	0	0	0	3	0	0	0	0	0	0	0	0	0	0	0	0	0	0	0	0	0	0	0	0	0	0	0	0	2	0	0	0	0	0	0	0	0	0	0
2010	Jordan	Petra		ToR	D	M	0	0	1	0	0	0	0	0	0	0	0	0	0	0	0	0	0	0	0	0	0	0	0	0	0	0	0	0	0	0	0	0	2	0	0	0	0	0	1	0	0	0	0
2010	Jordan	Petra		ToR	D	S	0	0	1	0	0	0	0	1	0	0	0	0	0	0	0	0	0	0	0	0	0	0	0	0	0	0	0	0	0	0	0	1	2	0	0	0	0	0	0	0	0	0	0
2010	Jordan	Petra		ToR	D	M	0	0	0	2	0	0	0	3	1	1	0	0	0	0	0	0	1	1	3	0	0	1	3	0	0	0	0	1	0	0	0	2	2	0	0	0	0	0	1	2	2	0	0
2010	Jordan	Petra		ToR	D	S	2	0	0	0	0	0	0	2	0	0	0	0	0	0	0	0	0	0	0	0	0	0	0	0	0	0	0	0	1	0	0	2	2.5	0	0	0	0	0	1	0	0	0	0
2010	Jordan	Petra		ToR	D	S	2	0	0	0	0	0	0	2	0	0	0	0	0	0	0	0	0	0	0	0	0	0	0	0	0	0	0	0	0	0	0	2	2	0	1	0	0	0	1	0	0	0	0
2010	Jordan	Petra		ToR	D	G	0	0	0	0	0	0	0	3	0	0	0	0	0	0	0	0	1	0	0	0	0	2	0	0	0	0	0	0	0	0	0	1	2	0	0	0	0	0	1	1	0	1	0
2010	Jordan	Petra		ToR	D	S	0	0	0	0	0	0	0	3	1	1	0	0	0	0	0	0	1	1	2	0	0	1	3	0	0	0	0	0	0	0	0	1	2	0	0	0	0	0	0	2	2	0	0
2010	Jordan	Petra		ToR	D	S	2	0	0	0	0	0	0	3	0	0	0	0	0	0	0	0	1	0	0	0	0	1	2	0	0	1	1	0	0	0	0	0	2	0	0	0	0	0	1	2	1	0	0
2010	Jordan	Petra		ToR	D	S	0	0	0	2	0	1	0	1	0	0	0	0	0	0	0	0	0	1	1	0	0	0	0	0	0	0	0	0	0	0	0	1	2	0	0	0	0	0	0	0	2	0	0
2010	Jordan	Petra		ToR	M	M	0	0	N/O	0	0	0	0	3	0	0	0	0	0	0	0	0	0	0	0	0	0	0	0	0	0	0	0	2	0	0	0	0	2	0	0	0	0	0	0	0	0	0	2
2010	Jordan	Petra		ToR	D	S	0	0	0	0	0	0	0	0	1	1	0	0	0	0	0	0	0	0	0	0	0	0	0	0	0	0	0	0	0	0	0	1	2	0	2	0	0	0	1	1	1	0	0
2010	Jordan	Petra		ToR	D	S	2	0	0	2	0	0	0	1	2	2	0	0	0	0	0	0	0	0	0	0	0	0	0	0	0	0	0	1	0	0	0	1	2.5	0	1	0	0	0	1	2	0	0	0
2010	Jordan	Petra		ToR	D	S	0	0	0	0	0	0	0	0	0	0	0	0	0	0	0	0	0	0	0	0	0	0	0	0	0	0	0	0	0	0	0	2	1.5	0	0	0	0	0	0	0	0	0	0
2010	Jordan	Petra		ToR	D	S	0	0	0	0	0	0	0	2	1	0	0	0	0	0	0	0	1	0	0	0	0	0	0	0	0	0	0	2	0	0	0	1	2	0	0	0	0	0	1	2	2	0	0
2010	Jordan	Petra		ToR	D	S	2	0	0	0	0	0	0	1	0	0	0	0	0	0	0	0	0	0	0	0	0	1	2	0	0	0	0	0	0	0	0	1	2	0	0	0	0	0	1	2	0	0	0
2010	Jordan	Petra		ToR	D	S	0	0	1	2	0	0	0	2	0	0	0	0	0	0	2	1	1	0	0	0	0	0	0	0	0	1	1	0	0	0	0	0	2.5	0	2	0	0	0	1	2	0	0	0
2010	Jordan	Petra		ToR	D	S	2	1	1	0	0	0	0	3	0	0	0	0	0	0	0	0	0	0	0	0	0	0	0	0	0	0	0	1	0	0	0	2	2.5	0	0	0	0	0	0	0	0	0	0
2010	Jordan	Petra		ToR	D	S	0	0	0	0	0	0	0	0	0	0	0	0	0	0	0	0	0	0	0	0	0	0	0	0	0	0	0	0	0	0	0	1	3	0	0	0	0	0	0	0	0	0	0
2010	Jordan	Petra		ToR	H	S	0	0	N/O	0	0	0	0	3	0	0	0	0	0	0	1	1	0	0	0	0	0	0	0	0	0	0	0	0	0	0	0	0	2.5	0	0	0	0	0	0	2	0	2	0
2010	Jordan	Petra		ToR	H	M	0	1	N/O	0	0	0	0	2	2	0	0	0	0	0	0	0	0	0	0	0	0	0	0	0	0	0	0	0	0	0	0	0	2.5	0	0	0	0	0	1	0	2	1	0
2010	Jordan	Petra		ToR	H	S	0	0	N/O	1	0	0	0	2	0	0	0	0	0	0	0	0	0	0	0	0	0	0	0	0	0	0	0	0	0	0	0	0	3	0	0	0	0	0	0	0	0	0	0
2010	Jordan	Petra		ToR	H	M	2	1	N/O	0	0	1	0	2	0	0	0	0	0	0	0	0	0	0	0	0	0	0	0	0	0	2	0	0	0	0	0	0	3	0	0	0	0	0	0	2	2	0	0
2010	Jordan	Petra		ToC	H	S	0	0	N/O	0	0	0	0	2	0	0	0	0	0	0	2	0	0	2	0	0	0	2	0	2	0	0	0	0	0	1	0	2	2	0	0	0	0	0	0	0	2	1	1
2010	Jordan	Petra		ToC	H	S	2	1	N/O	0	0	0	0	1	0	0	0	0	0	0	0	0	0	1	1	0	0	0	0	0	0	0	0	0	0	0	0	2	2.5	0	0	0	0	0	1	1	2	0	1
2010	Jordan	Petra		ToC	H	S	0	1	N/O	0	0	0	0	1	0	0	0	0	0	0	0	0	0	0	0	0	0	2	0	1	1	0	0	1	0	1	0	1	2.5	0	0	0	0	0	1	2	2	0	0
2010	Jordan	Petra		ToC	H	S	2	1	N/O	0	0	0	0	3	0	0	0	0	0	0	0	0	0	0	0	0	0	2	0	0	0	0	0	0	0	1	0	1	3	0	0	0	0	0	0	1	1	0	0
2010	Jordan	Petra		ToC	H	S	2	0	N/O	0	1	0	0	1	0	0	0	0	0	0	2	1	0	0	0	0	0	2	1	0	0	1	1	0	0	0	0	1	2	0	0	0	0	0	0	2	2	1	0
2010	Jordan	Petra		ToR	H	M	0	1	N/O	2	0	0	0	3	0	0	0	0	0	0	0	0	1	0	0	0	0	0	0	0	0	0	0	0	0	0	0	0	2.5	0	0	0	0	0	1	0	0	0	0
2010	Jordan	Petra		F	H	M	0	1	N/O	0	0	0	0	0	0	0	0	0	0	0	0	0	0	0	0	0	0	0	0	0	0	0	0	0	0	0	0	0	3.5	0	0	0	0	0	0	1	0	0	0
2010	Jordan	Petra		ToR	H	S	2	0	N/O	1	0	1	0	3	0	0	0	0	0	0	0	0	0	0	0	0	0	0	0	0	0	0	0	0	0	0	0	0	3	0	0	0	0	0	1	0	1	0	0
2010	Jordan	Petra		ToR	H	G	2	0	N/O	2	0	0	0	2	0	0	1	1	0	0	1	1	0	0	0	0	0	0	0	0	0	1	2	0	0	0	0	2	2.5	0	0	0	0	N/O	1	2	0	0	0
2010	Jordan	Petra		ToR	D	M	0	0	0	2	0	0	0	1	2	0	0	0	0	0	0	0	0	0	0	0	0	0	0	0	0	0	0	0	0	0	0	1	2	0	0	0	0	0	0	2	0	0	0
2010	Jordan	Petra		ToR	M	G	0	0	N/O	0	0	0	0	3	1	1	0	0	0	0	0	0	0	2	0	0	0	1	1	0	0	0	0	0	0	0	0	1	2	0	0	0	0	0	1	2	1	0	0
2010	Jordan	Petra		ToR	D	S	2	1	1	2	1	1	1	3	2	1	0	0	0	0	0	0	1	1	3	0	0	1	1	2	0	0	0	1	0	0	0	2	1.5	0	1	0	0	0	1	0	0	0	0
2010	Jordan	Petra		ToR	D	S	0	0	0	0	0	0	0	3	2	0	0	0	0	0	0	0	1	0	0	0	0	1	3	0	0	0	0	1	0	0	0	1	2	0	0	0	0	0	1	2	0	0	0
2010	Jordan	Petra		ToR	D	S	0	0	0	0	0	0	0	1	1	1	0	0	0	0	0	0	0	0	0	0	0	0	0	0	0	0	0	1	0	0	0	1	2	0	0	0	0	0	0	0	0	0	0
2010	Jordan	Petra		TGP	D	S	0	0	0	0	0	0	0	1	1	1	0	0	2	0	0	0	0	0	0	0	0	1	2	0	0	0	0	0	0	0	0	1	2	0	0	0	0	0	2	1	1	0	0
2010	Jordan	Petra		ToR	D	S	2	1	1	0	0	0	0	1	1	1	0	0	0	0	0	0	0	0	0	0	0	2	2	0	0	0	0	1	0	0	0	1	2	0	1	0	0	0	1	0	0	0	0
2010	Jordan	Petra		TGP	D	M	0	0	1	0	0	0	0	1	0	0	0	0	0	0	0	0	0	0	0	0	0	0	0	0	0	0	0	2	0	0	0	1	2	0	0	0	0	0	0	1	0	0	0
2010	Jordan	Petra		ToR	D	S	0	0	0	2	0	0	0	3	2	2	0	0	0	0	0	0	1	1	1	0	0	2	0	0	0	0	0	2	0	0	0	1	2	0	2	0	0	0	0	1	0	0	0
2010	Jordan	Petra		ToR	M	M	2	1	N/O	2	0	0	0	2	2	0	0	0	0	0	0	0	1	0	0	0	0	0	0	0	0	1	1	0	0	0	0	0	2	0	0	0	1	1	0	0	1	0	0
2010	Jordan	Petra		ToR	H	M	0	0	N/O	0	0	0	0	1	0	0	0	0	0	0	0	0	0	0	0	0	0	0	0	0	0	0	0	0	0	0	0	1	3	0	0	0	0	0	0	0	2	0	0
2010	Jordan	Petra		ToR	H	M	0	0	N/O	1	0	0	0	3	0	0	0	0	0	0	0	0	0	0	0	0	0	0	0	0	0	0	0	0	0	0	0	1	2.5	0	0	0	0	0	1	1	1	0	0
2010	Jordan	Petra		ToR	D	S	0	0	0	1	0	0	0	1	2	0	0	0	0	0	0	0	1	1	1	0	0	0	0	0	0	1	1	1	0	0	0	2	2	0	0	0	0	0	1	2	0	0	0
2010	Jordan	Petra		ToR	M	M	0	0	N/O	2	0	0	0	3	0	0	0	0	0	0	0	0	0	0	0	0	0	0	0	0	0	0	0	0	0	0	0	0	3	0	0	0	0	0	0	1	1	1	0
2010	Jordan	Petra		ToR	H	S	0	0	N/O	1	0	0	0	3	0	0	0	0	0	0	0	0	0	0	0	0	0	0	0	0	0	0	0	0	0	0	0	1	2.5	0	0	0	0	0	0	0	1	0	0
2010	Jordan	Petra		ToR	D	S	2	1	0	0	0	0	0	2	0	0	0	0	0	0	0	0	0	1	3	0	0	2	2	1	1	0	0	0	0	0	0	2	1.5	0	0	0	0	N/O	1	2	0	0	0
2010	Jordan	Petra		ToR	M	G	2	1	N/O	2	0	0	0	3	0	0	0	0	0	0	0	0	0	2	2	0	0	0	0	0	0	0	0	1	0	0	0	2	2	0	0	0	0	0	0	0	0	0	0
2010	Jordan	Petra		ToR	D	S	0	0	0	1	0	0	0	1	1	1	0	0	0	0	0	0	1	0	0	0	0	0	0	0	0	0	0	0	0	0	0	0	2	0	0	0	1	1	1	2	2	0	0
2010	Jordan	Petra		ToR	D	S	0	0	0	0	0	1	0	1	1	1	0	0	0	0	0	0	0	0	0	0	0	1	2	0	0	0	0	0	0	0	0	0	2	0	0	0	0	0	1	2	0	0	0
2010	Jordan	Petra		TGP	D	G	2	N/O	N/O	2	0	0	N/O	N/O	0	0	0	0	0	0	1	2	1	0	0	0	0	0	0	1	2	0	0	1	0	0	N/O	N/O	1	0	1	0	0	0	1	2	1	0	0
2010	Jordan	Petra		TGP	D	M	0	0	1	0	0	0	0	0	0	0	0	0	0	0	0	0	1	0	0	0	0	0	0	0	0	0	0	0	0	0	1	2	1.5	0	0	0	1	1	1	2	2	0	0
2010	Jordan	Petra		ToR	D	S	0	0	0	0	0	0	0	3	0	0	0	0	0	0	0	0	1	0	0	0	0	0	0	0	0	0	0	0	0	0	0	1	2	0	0	0	0	0	1	2	2	0	0
2010	Jordan	Petra		ToR	D	S	0	0	0	1	1	0	0	1	1	1	0	0	0	0	2	0	0	0	0	0	0	0	0	0	0	0	0	1	0	0	0	1	2	0	0	0	0	0	1	2	2	0	0
2010	Jordan	Petra		TGP	D	M	0	0	0	0	0	0	0	0	2	0	0	0	0	0	0	0	1	0	0	0	0	0	0	0	0	0	0	0	0	0	0	1	3	0	1	0	0	0	1	0	1	0	0
2010	Jordan	Petra		ToR	D	S	2	0	1	1	0	0	0	3	0	0	0	0	0	0	0	0	1	0	0	0	0	0	0	0	0	0	0	1	0	0	0	1	3	0	1	0	0	0	1	2	0	0	0
2010	Jordan	Petra		ToR	D	S	0	0	0	1	1	0	0	1	1	1	0	0	0	0	0	0	1	1	1	0	0	2	0	0	0	0	0	1	0	0	0	2	2	0	0	0	0	0	0	0	0	0	0
2010	Jordan	Petra		ToR	D	S	2	0	0	1	0	0	0	3	1	1	0	0	0	0	0	0	0	0	0	0	0	1	1	0	0	0	0	0	0	0	0	0	2.5	0	1	0	0	0	0	0	0	0	0
2010	Jordan	Petra		N/O	H	M	0	1	N/O	1	0	0	0	3	0	0	0	0	0	0	0	0	1	0	0	0	0	0	0	0	0	0	0	0	0	0	0	0	2.5	0	0	0	0	0	0	1	0	1	0
2010	Jordan	Petra		ToR	D	S	0	0	0	0	0	0	0	2	2	1	0	0	0	0	0	0	1	0	0	0	0	0	0	0	0	0	0	1	0	0	0	1	2	0	0	0	0	0	1	2	2	1	0
2010	Jordan	Petra		ToR	D	S	2	0	0	2	0	1	0	2	2	1	0	0	0	0	0	0	0	0	0	0	0	0	0	0	0	0	0	0	0	0	0	2	2	0	0	0	0	0	1	2	1	1	0
2010	Jordan	Petra		ToR	H	M	2	0	N/O	1	0	0	0	1	0	0	0	0	0	0	0	0	0	0	0	0	0	0	0	0	0	0	0	0	0	0	0	0	1.5	0	0	0	0	0	0	0	0	0	0
2010	Jordan	Petra		ToR	H	S	0	0	N/O	0	0	0	0	0	0	0	0	0	0	0	0	0	0	0	0	0	0	0	0	0	0	0	0	0	0	0	0	0	2.5	0	0	0	0	0	0	0	0	0	0
2010	Jordan	Petra		ToR	D	S	0	0	0	0	0	0	0	2	0	0	0	0	0	0	0	0	1	0	0	0	0	0	0	0	0	0	0	0	0	0	0	0	4	0	0	0	0	0	0	2	0	0	0
2010	Jordan	Petra		ToR	D	S	2	1	0	0	0	1	0	1	0	0	0	0	0	0	0	0	0	0	0	0	0	1	1	0	0	0	0	1	0	0	0	1	2.5	0	1	0	0	0	0	0	0	0	0
2010	Jordan	Petra		ToR	D	S	0	0	0	2	0	0	0	2	1	1	0	0	0	0	0	0	1	0	0	0	0	1	1	0	0	0	0	2	0	0	0	2	2.5	0	0	0	0	0	0	2	0	0	0
2010	Jordan	Petra		ToR	D	S	0	0	0	1	0	1	0	3	0	0	0	0	0	0	0	0	1	0	0	0	0	0	0	0	0	0	0	0	0	0	0	0	2.5	0	1	0	0	0	0	0	0	0	0
2010	Jordan	Petra		ToR	D	S	2	0	1	0	0	0	0	1	0	0	0	0	0	0	0	0	1	0	0	0	0	0	0	0	0	0	0	2	0	0	0	2	2	0	0	0	0	0	1	0	2	0	0
2010	Jordan	Petra		ToR	D	S	0	0	1	0	0	0	0	1	0	0	0	0	0	0	0	0	0	0	0	0	0	0	0	0	0	0	0	1	0	0	0	0	2	0	0	0	0	0	0	0	0	0	0
2010	Jordan	Petra		ToR	D	S	0	0	0	1	0	1	0	1	0	0	0	0	0	0	0	0	1	0	0	0	0	0	0	0	0	0	0	0	0	0	0	2	2.5	0	0	0	0	0	1	2	0	0	0
2010	Jordan	Petra		ToR	D	S	2	0	1	1	0	0	0	0	0	0	0	0	0	0	0	0	0	0	0	0	0	0	0	0	0	0	0	0	0	0	0	0	2	0	0	0	0	0	0	0	0	0	0
2010	Jordan	Petra		ToR	D	S	0	0	0	0	0	0	0	3	2	1	0	0	0	0	0	0	0	0	0	0	0	1	1	0	0	0	0	0	0	0	0	1	2	0	0	0	0	0	1	0	1	0	0
2010	Jordan	Petra		ToR	D	S	0	0	0	1	0	0	0	1	2	0	0	0	0	0	0	0	0	0	0	0	0	2	0	0	0	0	0	0	0	0	0	1	2	0	0	0	0	0	1	2	2	0	0
2010	Jordan	Petra		ToR	D	S	2	1	1	2	0	0	0	2	0	0	0	0	0	0	0	0	0	0	0	0	0	1	1	0	0	0	0	0	0	0	0	0	2.5	0	0	0	0	0	1	2	0	0	0
2010	Jordan	Petra		ToR	D	S	0	0	0	0	0	0	0	2	1	1	0	0	0	0	0	0	1	2	0	0	0	1	1	0	0	0	0	2	0	0	0	2	2	0	0	0	0	0	0	0	0	1	0
2010	Jordan	Petra		ToR	D	M	0	1	0	1	0	1	0	1	0	0	0	0	0	0	0	0	0	0	0	0	0	0	0	0	0	0	0	1	0	0	0	0	2.5	0	0	0	0	0	0	0	0	0	0
2010	Jordan	Petra		ToR	D	S	2	1	1	0	0	0	0	1	1	1	0	0	0	0	0	0	1	0	0	0	0	1	2	0	0	0	0	0	0	0	0	1	2	0	0	0	0	0	1	0	0	0	0
2010	Jordan	Petra		ToR	M	M	2	1	N/O	0	0	0	N/O	N/O	1	1	0	0	0	0	0	0	0	1	2	0	0	1	1	0	0	0	0	1	0	0	0	N/O	1.5	0	0	0	0	0	0	0	0	0	0
2010	Jordan	Petra		R	D	S	0	0	0	0	0	1	0	0	2	0	0	0	0	0	0	0	0	0	0	0	0	0	0	0	0	0	0	1	0	1	0	1	2	0	0	0	0	0	1	0	0	0	0
2010	Jordan	Petra		ToR	D	S	0	0	0	0	0	0	0	1	0	0	0	0	0	0	0	0	0	0	0	0	0	2	1	0	0	0	0	2	0	0	0	1	1.5	0	1	0	0	0	1	1	2	2	0
2010	Jordan	Petra		ToR	D	S	0	0	0	2	0	0	0	3	1	1	0	0	0	0	0	0	1	0	0	0	0	0	0	0	0	0	0	0	0	0	0	2	2.5	0	1	0	0	0	1	2	1	0	0
2010	Jordan	Petra		ToR	D	M	0	0	0	0	0	0	0	0	0	0	0	0	0	0	0	0	0	0	0	0	0	0	0	2	0	2	0	0	0	0	0	1	2.5	0	0	0	0	0	0	1	1	0	0
2010	Jordan	Petra		ToR	H	S	0	0	N/O	1	0	0	0	1	0	0	0	0	0	0	0	0	0	0	0	0	0	0	0	0	0	0	0	1	0	0	0	0	3	0	0	0	0	0	0	2	2	1	0
2010	Jordan	Petra		ToR	H	M	2	1	N/O	0	0	0	0	3	0	0	0	0	0	0	0	0	1	0	0	0	0	0	0	0	0	0	0	0	0	0	0	0	2.5	0	0	0	0	0	1	0	2	1	0
2010	Jordan	Petra		ToR	H	M	0	0	N/O	2	0	1	0	3	0	0	0	0	0	0	0	0	0	0	0	0	0	0	0	0	0	1	1	0	0	0	1	1	1.5	0	0	0	0	0	0	1	0	1	0
2010	Jordan	Petra		ToR	H	G	0	0	N/O	0	0	2	0	1	0	0	0	0	0	0	0	0	0	0	0	0	0	1	1	0	0	0	0	1	0	0	0	0	2	0	0	0	0	0	0	2	0	1	0
2010	Jordan	Petra		ToR	H	G	0	0	N/O	0	0	0	0	3	0	0	0	0	0	0	0	0	0	1	3	0	0	0	0	0	0	1	1	0	0	0	0	1	2.5	0	0	0	0	0	0	1	2	1	0
2010	Jordan	Petra		ToC	H	S	0	0	N/O	0	0	1	1	3	0	0	0	0	0	0	0	0	1	0	0	0	0	1	3	0	0	1	1	0	0	0	0	0	2.5	0	0	0	0	0	0	2	2	1	0
2010	Jordan	Petra		ToC	H	S	0	1	N/O	1	0	1	0	2	0	0	0	0	0	0	0	0	0	1	2	1	1	2	2	2	0	0	0	0	1	0	0	1	3	0	0	0	0	0	0	2	2	2	2
2010	Jordan	Petra		ToR	H	M	0	1	N/O	0	0	0	0	3	0	0	0	0	0	0	0	0	0	0	0	0	0	0	0	0	0	0	0	0	0	0	0	1	1.5	0	0	0	0	0	0	0	0	0	0
2010	Jordan	Petra		ToR	H	M	0	0	N/O	0	0	0	0	3	0	0	0	0	0	0	0	0	0	0	0	0	0	0	0	0	0	0	0	0	0	0	0	0	1.5	0	0	0	0	0	0	2	2	1	0
2010	Jordan	Petra		ToR	H	M	0	0	N/O	1	0	0	0	0	0	0	0	0	0	0	0	0	0	0	0	0	0	0	0	0	0	2	0	0	0	0	0	0	2.5	0	0	0	0	0	0	0	0	0	0
2010	Jordan	Petra		ToR	H	G	0	0	N/O	1	0	0	0	0	0	0	0	0	0	0	0	0	0	0	0	0	0	0	0	0	0	1	1	0	0	0	0	0	2	0	0	0	0	0	0	0	0	0	0
2010	Jordan	Petra		ToR	H	M	0	0	N/O	0	0	0	0	0	1	1	0	0	0	0	0	0	1	0	0	0	0	0	0	0	0	0	0	0	0	0	0	0	2.5	0	0	0	0	0	1	0	1	0	0
2010	Jordan	Petra		R	H	M	0	0	N/O	0	0	0	0	1	0	0	0	0	0	0	0	0	1	0	0	0	0	0	0	0	0	0	0	0	0	0	0	0	3	0	0	0	0	0	0	0	0	0	0
2010	Jordan	Petra		ToR	H	M	0	0	N/O	0	0	0	0	2	0	0	0	0	0	0	0	0	0	0	0	0	0	0	0	0	0	0	0	0	0	0	0	0	3	0	0	0	0	0	1	2	2	0	0
2010	Jordan	Petra		F	H	S	0	0	N/O	0	0	0	0	0	0	0	0	0	0	0	0	0	0	0	0	0	0	0	0	0	0	0	0	0	0	0	0	0	3	0	0	0	0	0	0	0	0	0	0
2010	Jordan	Petra		ToR	H	M	2	1	N/O	0	0	0	0	2	0	0	0	0	0	0	0	0	1	0	0	0	0	0	0	0	0	0	0	0	0	0	0	2	2.5	0	0	0	0	0	0	0	2	0	0
2010	Jordan	Petra		ToR	H	M	0	0	N/O	2	0	0	0	2	0	0	0	0	0	0	0	0	0	0	0	0	0	0	0	0	0	0	0	0	0	0	0	0	2.5	0	0	0	0	0	1	2	2	0	0
2010	Jordan	Petra		ToR	H	S	0	0	N/O	1	0	0	0	2	1	1	0	0	0	0	0	0	0	0	0	0	0	0	0	0	0	0	0	0	0	0	0	0	3	0	0	0	0	0	0	1	0	0	0
2010	Jordan	Petra		ToR	H	S	0	0	N/O	0	0	0	0	3	0	0	0	0	0	0	0	0	0	0	0	0	0	0	0	0	0	1	1	0	0	0	0	1	1.5	0	0	0	0	0	1	1	2	0	1
2010	Jordan	Petra		ToR	H	M	0	0	N/O	0	0	0	0	1	0	0	0	0	0	0	0	0	0	0	0	0	0	0	0	0	0	0	0	0	0	0	0	0	2.5	0	0	0	0	0	0	0	0	0	0
2010	Jordan	Petra		ToR	H	G	0	0	N/O	2	0	0	0	3	0	0	0	0	0	0	0	0	0	0	0	0	0	0	0	0	0	0	0	0	0	0	0	0	2.5	0	0	0	0	0	0	0	0	0	0
2010	Jordan	Petra		R	H	M	0	0	N/O	2	0	1	0	3	1	1	0	0	0	0	0	0	0	0	0	0	0	0	0	0	0	0	0	0	0	0	0	0	2	0	0	0	0	0	0	0	0	0	0
2010	Jordan	Petra		F	H	S	0	0	N/O	0	0	0	0	0	0	0	0	0	0	0	0	0	0	0	0	0	0	0	0	0	0	0	0	0	0	0	0	0	2.5	0	0	0	0	0	0	0	0	0	0
2010	Jordan	Petra		R	H	M	0	0	N/O	0	0	0	0	0	0	0	0	0	0	0	0	0	0	0	0	0	0	0	0	0	0	0	0	0	0	0	0	0	2.5	0	0	0	0	0	1	0	0	0	0
2010	Jordan	Petra		ToR	H	M	0	0	N/O	0	0	0	0	1	0	0	0	0	0	0	0	0	0	0	0	0	0	0	0	0	0	0	0	0	0	0	0	0	2.5	0	0	0	0	0	0	2	0	0	0
2010	Jordan	Petra		ToR	H	M	0	0	N/O	0	0	0	0	1	0	0	0	0	0	0	0	0	0	0	0	0	0	0	0	0	0	0	0	0	0	0	0	0	3.5	0	0	0	0	0	0	0	0	0	0
2010	Jordan	Petra		ToR	H	M	0	0	N/O	0	0	0	0	1	0	0	0	0	0	0	0	0	0	0	0	0	0	0	0	0	0	0	0	0	0	0	0	0	3	0	0	0	0	0	1	0	0	0	0
2010	Jordan	Petra		ToR	H	M	2	0	N/O	0	0	0	0	3	0	0	0	0	0	0	0	0	0	0	0	0	0	0	0	0	0	0	0	0	0	0	0	1	2.5	0	0	0	0	0	0	0	0	0	0
2010	Jordan	Petra		R	H	M	0	0	N/O	0	0	0	1	3	0	0	0	0	0	0	0	0	1	0	0	0	0	0	0	0	0	0	0	0	0	0	0	0	3	0	0	0	0	0	0	2	2	0	1
2010	Jordan	Petra		O	H	G	0	0	N/O	0	0	0	0	2	1	1	0	0	0	0	0	0	1	0	0	0	0	0	0	0	0	0	0	0	0	0	0	0	1.5	0	0	0	1	1	0	2	2	1	0
2010	Jordan	Petra		ToR	H	M	2	1	N/O	0	0	1	0	2	0	0	0	0	0	0	0	0	0	0	0	0	0	0	0	0	0	0	0	0	0	0	0	0	3	0	0	0	0	0	0	1	1	0	0
2010	Jordan	Petra		ToR	H	M	0	0	N/O	0	0	1	0	3	0	0	0	0	0	0	0	0	0	0	0	0	0	0	0	0	0	0	0	0	0	0	0	0	2.5	0	0	0	0	0	1	0	0	0	0
2010	Jordan	Petra		ToR	H	M	0	0	N/O	2	0	0	0	3	0	0	0	0	0	0	0	0	1	0	0	0	0	0	0	0	0	0	0	0	0	0	0	0	2.5	0	0	0	0	0	1	2	1	1	0
2010	Jordan	Petra		ToR	H	S	0	0	N/O	0	0	0	0	2	0	0	0	0	0	0	0	0	0	0	0	0	0	0	0	0	0	0	0	0	0	0	0	0	3	0	0	0	0	0	0	0	2	0	0
2010	Jordan	Petra		R	H	S	0	0	N/O	0	0	1	0	3	0	0	0	0	0	0	2	0	1	0	0	0	0	0	0	0	0	0	0	0	0	0	0	2	3	0	0	0	0	0	0	2	1	1	1
2010	Jordan	Petra		ToR	H	M	0	0	N/O	0	0	1	1	3	0	0	0	0	0	0	0	0	0	0	0	0	0	0	0	0	0	2	0	0	0	0	0	0	2.5	0	0	0	0	0	0	0	2	1	1
2010	Jordan	Petra		ToR	H	M	0	0	N/O	0	0	1	1	3	0	0	0	0	0	0	0	0	0	0	0	0	0	0	0	0	0	2	0	0	0	0	0	0	2.5	0	0	0	0	0	0	0	2	1	1
2010	Jordan	Petra		F	H	M	0	0	N/O	0	0	0	0	0	0	0	0	0	0	0	0	0	0	0	0	0	0	0	0	0	0	0	0	0	0	0	0	0	2	0	0	0	0	0	0	0	1	0	0
2010	Jordan	Petra		R	H	M	0	0	N/O	0	0	0	0	0	0	0	0	0	0	0	0	0	0	0	0	0	0	0	0	0	0	0	0	0	0	0	0	0	3	0	0	0	0	0	0	0	0	0	0
2010	Jordan	Petra		ToR	H	M	0	1	N/O	0	0	0	0	0	0	0	0	0	0	0	0	0	0	0	0	0	0	0	0	0	0	0	0	0	0	0	0	0	3	0	0	0	0	0	0	0	1	0	0
2010	Jordan	Petra		ToR	H	G	0	0	N/O	0	0	0	0	3	0	0	0	0	0	0	0	0	1	0	0	0	0	0	0	0	0	2	0	0	0	0	0	0	3	0	0	0	0	0	1	0	0	0	0
2010	Jordan	Petra		ToR	H	G	0	0	N/O	0	0	0	0	1	0	0	0	0	0	0	0	0	0	0	0	0	0	0	0	0	0	0	0	0	0	0	0	0	3	0	0	0	0	0	0	0	0	0	0
2010	Jordan	Petra		ToR	H	M	0	0	N/O	0	1	0	0	1	0	0	0	0	0	0	0	0	0	0	0	0	0	0	0	0	0	0	0	0	0	0	0	0	3	0	0	0	0	0	0	1	2	0	0
2010	Jordan	Petra		ToR	H	S	0	0	N/O	0	0	0	0	2	0	0	0	0	0	0	0	0	0	0	0	0	0	0	0	0	0	0	0	0	0	0	0	0	3	0	0	0	0	0	0	0	0	0	0
2010	Jordan	Petra		ToR	H	M	0	0	N/O	2	0	0	0	3	0	0	0	0	0	0	0	0	0	0	0	0	0	0	0	0	0	2	0	0	0	0	0	0	2	0	0	0	0	0	0	0	0	0	0
2010	Jordan	Petra		ToR	D	S	0	0	0	0	0	0	0	1	1	1	0	0	0	0	0	0	0	0	0	0	0	0	0	0	0	0	0	0	0	0	0	1	2	0	0	0	0	0	0	0	0	0	0
2010	Jordan	Petra		ToR	D	S	2	1	0	0	0	0	0	3	0	0	0	0	0	0	0	0	0	1	3	0	0	2	2	0	0	0	0	1	0	0	0	2	2	0	1	0	0	0	0	0	0	0	0
2010	Jordan	Petra		ToR	D	S	2	1	1	2	0	0	0	3	0	0	0	0	0	0	0	0	1	2	0	0	0	1	1	0	0	0	0	1	0	0	0	2	2	0	1	0	0	0	0	0	0	0	0
2010	Jordan	Petra		ToR	D	S	0	0	1	0	0	0	0	0	0	0	0	0	0	0	0	0	0	0	0	0	0	2	0	0	0	0	0	0	0	0	0	0	2	0	0	0	0	0	1	2	1	0	0
2010	Jordan	Petra		ToR	M	S	0	0	N/O	0	0	0	0	0	0	0	0	0	0	0	0	0	0	0	0	0	0	0	0	0	0	0	0	0	0	0	0	1	2.5	0	0	0	0	0	0	0	2	0	0
2010	Jordan	Petra		ToR	D	S	0	0	0	0	0	0	0	3	0	0	0	0	0	0	0	0	0	0	0	1	1	0	0	0	0	0	0	2	0	0	0	1	2	0	0	0	2	3	1	2	0	0	0
2010	Jordan	Petra		ToR	D	S	0	0	0	1	0	0	0	2	0	0	0	0	0	0	0	0	1	1	1	0	0	0	0	0	0	0	0	0	0	0	0	0	2	0	0	0	0	0	1	2	2	0	0
2010	Jordan	Petra		ToR	D	S	0	0	0	2	0	0	0	1	2	0	0	0	0	0	0	0	0	0	0	0	0	0	0	0	0	0	0	2	0	0	0	1	2	0	0	0	0	0	1	2	0	0	0
2010	Jordan	Petra		ToR	D	S	2	1	1	0	0	0	0	3	0	0	0	0	0	0	0	0	1	0	0	0	0	0	0	0	0	1	1	1	0	0	0	2	2	0	0	0	0	0	0	2	0	0	0
2010	Jordan	Petra		ToR	M	M	0	1	N/O	2	0	0	0	3	0	0	0	0	0	0	0	0	0	0	0	0	0	0	0	0	0	0	0	0	0	0	0	2	2.5	0	0	0	0	0	0	0	1	0	0
2010	Jordan	Petra		ToR	M	M	0	0	N/O	0	0	0	0	2	0	0	0	0	0	0	0	0	1	0	0	0	0	0	0	0	0	0	0	0	0	0	0	0	2.5	0	0	0	0	0	0	0	0	0	0
2010	Jordan	Petra		ToR	D	S	2	0	1	0	0	0	0	2	1	1	0	0	0	0	0	0	1	0	0	0	0	0	0	0	0	0	0	0	0	0	0	1	2	0	0	0	0	0	1	0	0	0	0
2010	Jordan	Petra		ToR	D	S	0	0	0	0	0	0	0	1	0	0	0	0	0	0	0	0	0	0	0	0	0	0	0	0	0	0	0	1	0	0	0	2	2	0	0	0	0	0	0	2	2	0	0
2010	Jordan	Petra		ToR	D	S	1	0	0	0	0	0	0	1	0	0	0	0	0	0	0	0	0	0	0	0	0	0	0	0	0	0	0	0	0	0	0	1	2	0	0	0	0	0	0	0	0	0	0
2010	Jordan	Petra		ToR	D	S	0	0	0	2	0	0	0	1	0	0	0	0	0	0	0	0	1	0	0	0	0	0	0	0	0	0	0	2	0	0	0	2	2.5	0	0	0	0	0	0	0	0	0	0
2010	Jordan	Petra		ToR	D	S	0	0	0	2	0	0	0	3	0	0	0	0	0	0	0	0	1	0	0	0	0	2	1	0	0	0	0	0	0	0	0	1	2.5	0	1	N/O	0	0	1	2	2	0	0
2010	Jordan	Petra		ToR	H	S	0	0	N/O	0	0	0	0	0	0	0	0	0	0	0	0	0	0	0	0	0	0	0	0	0	0	0	0	0	0	0	0	0	2.5	0	0	0	0	0	0	0	0	0	0
2010	Jordan	Petra		ToR	H	M	0	0	N/O	0	0	1	0	3	0	0	0	0	0	0	0	0	0	0	0	0	0	0	0	0	0	0	0	0	0	0	1	0	2.5	0	0	0	0	0	0	2	2	1	0
2010	Jordan	Petra		ToR	D	S	0	0	1	0	0	0	0	1	2	0	0	0	0	0	0	0	0	0	0	0	0	0	0	0	0	0	0	0	0	0	0	0	2	0	2	0	0	0	1	2	2	0	0
2010	Jordan	Petra		ToR	D	S	0	0	0	0	0	0	0	1	0	0	0	0	0	0	0	0	0	0	0	0	0	2	0	0	0	0	0	0	0	0	0	0	2	0	0	0	0	0	1	2	2	0	1
2010	Jordan	Petra		ToR	D	S	0	0	1	1	0	0	0	1	2	0	0	0	0	0	0	0	0	0	0	0	0	2	0	0	0	0	0	0	0	0	0	2	2	0	0	0	0	0	1	1	0	0	0
2010	Jordan	Petra		ToR	D	S	0	0	0	2	0	0	0	1	1	1	0	0	0	0	0	0	0	0	0	0	0	1	1	0	0	0	0	1	0	0	0	1	2	0	0	0	0	0	1	0	0	0	0
2010	Jordan	Petra		TGP	D	M	0	0	0	0	0	0	0	1	1	1	0	0	0	0	0	0	0	0	0	0	0	0	0	0	0	0	0	0	0	0	0	2	2	0	0	0	0	0	1	2	2	0	1
2010	Jordan	Petra		ToR	D	S	0	0	0	1	0	0	0	3	0	0	0	0	0	0	0	0	0	0	0	0	0	0	0	0	0	0	0	0	0	0	0	2	2	0	0	0	0	0	1	0	1	0	0
2010	Jordan	Petra		ToR	D	S	2	0	1	0	0	0	0	0	2	0	0	0	0	0	0	0	0	0	0	0	0	0	0	0	0	0	0	0	0	0	0	2	2	0	0	0	0	0	1	2	2	0	0
2010	Jordan	Petra		TGP	D	S	0	0	0	0	0	0	0	3	0	0	0	0	0	0	0	0	2	0	0	0	0	0	0	0	0	0	0	0	0	0	1	2	2	0	1	0	0	0	1	2	2	0	0
2010	Jordan	Petra		ToR	D	M	0	0	0	0	0	0	0	3	0	0	0	0	0	0	0	0	1	0	0	0	0	1	1	0	0	0	0	2	0	0	0	1	2	0	0	0	0	0	0	2	2	0	0
2010	Jordan	Petra		ToR	D	S	2	0	0	0	0	0	0	3	0	0	0	0	0	0	0	0	2	0	0	0	0	0	0	0	0	0	0	0	0	0	0	0	2	0	0	0	0	0	1	2	2	0	0
2010	Jordan	Petra		ToR	D	S	0	1	0	0	0	1	0	1	0	0	0	0	0	0	0	0	0	0	0	0	0	0	0	0	0	0	0	0	0	0	0	0	2.5	0	1	0	0	0	0	2	0	0	0
2010	Jordan	Petra		ToR	M	M	0	0	N/O	0	0	0	0	1	1	1	0	0	0	0	0	0	0	0	0	0	0	0	0	0	0	0	0	0	0	0	1	1	2.5	0	0	0	0	0	0	0	0	0	0
2010	Jordan	Petra		ToR	M	M	0	0	N/O	2	0	0	0	3	0	0	0	0	0	0	0	0	0	1	2	0	0	0	0	0	0	0	0	0	0	0	0	2	2	0	0	0	0	0	0	2	2	0	1
2010	Jordan	Petra		ToR	M	M	0	0	N/O	0	0	0	0	2	2	0	0	0	0	0	0	0	0	0	0	0	0	0	0	0	0	0	0	0	0	0	1	0	2.5	0	0	0	0	0	0	0	2	0	0
2010	Jordan	Petra		ToR	H	M	0	0	N/O	0	0	0	0	1	0	0	0	0	0	0	0	0	0	0	0	0	0	0	0	0	0	0	0	0	0	0	0	0	3	0	0	0	0	0	0	0	2	0	0
2010	Jordan	Petra		ToR	D	S	2	0	1	2	0	0	0	1	1	1	0	0	0	0	0	0	1	2	0	0	0	2	0	1	2	0	0	0	1	0	0	2	2	0	2	0	0	0	1	2	2	0	0
2010	Jordan	Petra		ToR	D	S	0	0	1	0	0	0	0	3	1	1	0	0	0	0	0	0	0	1	1	0	0	0	0	0	0	0	0	1	0	0	0	1	2	0	0	0	0	0	1	2	0	0	0
2010	Jordan	Petra		ToR	H	S	0	0	N/O	0	0	0	0	1	0	0	0	0	0	0	0	0	0	0	0	0	0	0	0	0	0	0	0	0	0	0	1	0	2	0	0	0	0	0	0	1	2	0	0
2010	Jordan	Petra		ToR	D	S	0	0	0	0	0	0	0	1	0	0	0	0	0	0	0	0	1	0	0	0	0	0	0	0	0	0	0	0	0	0	0	0	2	0	0	0	0	0	0	2	2	0	0
2010	Jordan	Petra		ToR	D	S	0	0	0	0	0	0	0	1	1	1	0	0	0	0	0	0	0	1	1	0	0	1	1	0	0	0	0	0	0	0	0	1	2.5	0	0	0	0	0	0	2	2	0	0
2010	Jordan	Petra		ToR	M	M	0	1	N/O	0	0	0	0	2	0	0	0	0	0	0	0	0	0	0	0	0	0	0	0	0	0	0	0	0	0	0	0	0	2.5	0	0	0	0	0	0	0	0	0	0
2010	Jordan	Petra		ToR	D	S	0	0	0	0	0	0	0	1	1	2	0	0	0	0	0	0	1	0	0	0	0	0	0	0	0	0	0	0	0	0	0	0	2	0	2	0	1	1	0	2	2	0	0
2010	Jordan	Petra		ToR	D	S	0	0	0	0	0	0	0	3	0	0	0	0	0	0	0	0	0	0	0	0	0	0	0	0	0	0	0	0	0	0	0	1	2	0	1	0	0	0	0	2	0	0	0
2010	Jordan	Petra		ToR	D	G	2	1	0	0	0	0	0	3	0	0	0	0	0	0	0	0	0	0	0	0	0	0	0	0	0	0	0	0	0	0	0	0	2.5	0	0	0	0	0	0	2	2	0	0
2010	Jordan	Petra		ToR	D	M	0	0	0	0	0	0	0	1	0	0	0	0	0	0	1	0	0	0	0	0	0	0	0	1	3	0	0	0	0	0	0	0	2	0	1	0	0	0	0	0	0	0	0
2010	Jordan	Petra		ToR	D	M	0	0	0	2	0	0	0	1	0	0	0	0	0	0	0	0	1	0	0	0	0	0	0	0	0	0	0	0	0	0	0	2	3	0	0	0	0	0	0	2	0	0	0
2010	Jordan	Petra		ToR	D	S	2	0	0	0	0	0	0	1	2	0	0	0	0	0	0	0	1	0	0	0	0	0	0	0	0	0	0	1	0	0	0	2	2	0	0	0	0	0	0	1	2	0	0
2010	Jordan	Petra		ToR	H	S	0	0	N/O	0	0	1	0	0	0	0	0	0	0	0	0	0	0	0	0	0	0	2	0	0	0	0	0	0	0	0	0	1	3	0	0	0	0	0	0	0	0	2	0
2010	Jordan	Petra		ToR	D	S	0	0	0	0	0	0	0	2	1	1	0	0	0	0	0	0	0	0	0	0	0	1	1	0	0	0	0	2	0	0	0	0	2.5	0	1	0	0	0	0	0	0	0	0
2010	Jordan	Petra		ToR	H	M	0	1	N/O	0	0	0	0	0	0	0	0	0	0	0	0	0	1	0	0	0	0	0	0	0	0	0	0	0	0	0	0	0	2.5	0	0	0	0	0	0	0	0	0	0
2010	Jordan	Petra		ToR	H	M	0	0	N/O	1	0	0	0	3	0	0	0	0	0	0	0	0	0	0	0	0	0	0	0	0	0	0	0	0	0	0	0	0	2	0	0	0	0	0	1	0	0	1	1
2011	India	Ghaziabad	MuradN/Ogar	F	H	S	0	0	N/O	0	0	0	0	0	0	0	0	0	0	0	0	0	1	0	0	0	0	0	0	0	0	0	0	0	0	1	0	0	3	0	0	0	0	0	1	0	1	0	0
2011	India	Ghaziabad	MuradN/Ogar	TGC	H	M	2	0	N/O	0	0	0	0	3	0	0	2	0	2	0	0	0	0	0	0	0	0	2	1	0	0	2	2	0	0	0	0	2	1	0	0	0	1	2	1	0	2	2	0
2011	India	Ghaziabad	MuradN/Ogar	BKC	M	M	0	0	N/O	0	0	0	1	3	0	0	0	0	1	1	0	0	1	2	1	0	0	2	1	0	0	0	0	0	0	1	0	0	1.5	0	0	0	0	0	0	0	0	1	0
2011	India	Ghaziabad	MuradN/Ogar	BKC	M	G	0	0	N/O	1	0	3	0	1	0	0	0	0	0	0	0	0	0	0	0	1	1	0	0	0	0	0	0	0	0	0	0	2	1.5	0	0	0	0	0	0	0	0	0	1
2011	India	Ghaziabad	MuradN/Ogar	Cer	H	M	0	0	N/O	0	0	2	0	1	0	0	0	0	0	0	0	0	0	0	0	0	0	0	0	0	0	0	0	0	0	0	0	0	2.5	0	0	0	0	0	1	2	2	0	0
2011	India	Ghaziabad	MuradN/Ogar	BKC	M	M	2	0	N/O	0	1	0	0	2	0	0	0	0	0	0	0	0	1	0	0	1	1	0	0	0	0	0	0	0	0	1	0	2	2.5	0	0	0	0	0	0	0	1	0	0
2011	India	Ghaziabad	MuradN/Ogar	BKC	M	G	0	0	N/O	0	0	0	0	3	0	0	0	0	1	1	0	0	1	1	1	0	0	0	0	0	0	0	0	0	0	1	0	0	1.5	0	0	0	0	0	1	0	1	0	1
2011	India	Ghaziabad	MuradN/Ogar	BKC	M	M	0	0	N/O	1	0	0	0	1	0	0	0	0	1	1	0	0	0	0	0	0	0	0	0	0	0	0	0	0	0	0	0	0	2	0	0	0	0	0	1	0	2	1	1
2011	India	Ghaziabad	MuradN/Ogar	BKC	M	M	0	0	N/O	0	0	1	0	0	0	0	0	0	0	0	0	0	1	0	0	0	0	2	0	0	0	0	0	0	0	0	0	2	2.5	0	0	0	0	0	1	0	0	0	0
2011	India	Ghaziabad	MuradN/Ogar	BKC	M	M	0	0	N/O	1	0	0	0	1	0	0	0	0	0	0	0	0	0	1	1	0	0	0	0	0	0	0	0	0	0	0	0	0	1.5	0	0	0	0	0	1	0	1	0	0
2011	India	Ghaziabad	MuradN/Ogar	BKC	M	G	0	0	N/O	1	0	0	0	1	0	0	0	0	0	0	0	0	1	2	1	0	0	0	0	0	0	0	0	0	0	0	0	0	2	0	0	0	0	0	0	1	2	0	1
2011	India	Ghaziabad	MuradN/Ogar	BKC	M	G	0	0	N/O	1	0	0	0	3	0	0	0	0	1	1	0	0	1	2	0	1	1	1	2	0	0	2	0	1	0	0	0	2	1.5	0	0	0	0	0	0	1	2	1	0
2011	India	Ghaziabad	MuradN/Ogar	BKC	M	G	0	0	N/O	0	0	1	0	2	0	0	0	0	0	0	0	0	0	2	1	0	0	1	1	0	0	0	0	0	0	0	0	2	2	0	0	0	0	0	1	2	2	0	0
2011	India	Ghaziabad	MuradN/Ogar	BKC	M	M	0	0	N/O	1	0	0	1	3	0	0	0	0	1	2	0	0	0	1	1	0	0	1	1	0	0	0	0	0	0	0	0	0	2.5	0	0	0	0	0	0	1	1	0	0
2011	India	Ghaziabad	MuradN/Ogar	BKC	M	G	0	0	N/O	0	0	0	0	3	0	0	0	0	0	0	0	0	1	1	1	0	0	2	0	0	0	0	0	0	0	0	0	0	1	0	0	0	0	0	1	0	1	0	0
2011	India	Ghaziabad	MuradN/Ogar	BKC	M	G	0	0	N/O	2	0	0	0	2	0	0	0	0	0	0	0	0	1	0	0	0	0	1	1	0	0	0	0	0	0	0	0	0	2.5	0	0	0	0	0	1	0	2	0	0
2011	India	Ghaziabad	MuradN/Ogar	BKC	M	G	0	0	N/O	2	0	0	1	3	0	0	2	0	0	0	0	0	1	2	1	1	1	1	1	0	0	0	0	0	0	0	0	0	1	0	1	0	0	0	2	0	0	1	1
2011	India	Ghaziabad	MuradN/Ogar	BKC	M	G	0	0	N/O	1	0	0	0	1	0	0	0	0	1	1	0	0	1	1	2	0	0	0	0	0	0	0	0	0	0	0	0	2	2.5	0	0	0	0	0	0	2	2	0	0
2011	India	Ghaziabad	MuradN/Ogar	TGC	M	G	0	0	N/O	0	0	0	0	1	0	0	0	0	0	0	0	0	0	0	0	0	0	1	1	0	0	0	0	0	0	0	0	0	2	0	0	0	0	0	0	0	2	0	0
2011	India	Ghaziabad	MuradN/Ogar	TGC	M	M	0	0	N/O	0	0	0	0	0	0	0	0	0	0	0	0	0	1	0	0	0	0	0	0	0	0	0	0	0	0	0	0	0	2.5	0	0	0	0	0	1	0	0	0	0
2011	India	Ghaziabad	MuradN/Ogar	TGC	H	M	0	0	N/O	0	0	1	0	2	0	0	0	0	0	0	0	0	1	0	0	0	0	0	0	0	0	0	0	0	0	0	0	N/O	2.5	0	0	0	0	0	2	2	2	1	0
2011	India	Ghaziabad	MuradN/Ogar	F	H	M	0	0	N/O	0	0	0	0	0	0	0	0	0	0	0	0	0	0	0	0	0	0	0	0	0	0	0	0	0	0	0	0	0	2.5	0	0	0	0	0	0	0	0	0	0
2011	India	Ghaziabad	MuradN/Ogar	BKC	M	M	2	0	N/O	0	0	0	1	3	0	0	0	0	0	0	0	0	1	0	0	0	0	1	1	0	0	0	0	0	0	0	0	2	3	0	0	0	0	0	1	0	2	0	0
2011	India	Ghaziabad	MuradN/Ogar	Cer	H	M	0	0	N/O	2	0	0	0	3	0	0	0	0	0	0	0	0	1	0	0	0	0	0	0	0	0	1	1	0	0	0	0	0	1	0	0	0	0	0	1	0	2	0	0
2011	India	Ghaziabad	MuradN/Ogar	BKC	H	M	0	0	N/O	0	0	1	1	3	0	0	0	0	0	0	0	0	1	0	0	0	0	2	0	0	0	0	0	1	0	0	0	0	1	0	0	0	0	0	0	0	0	1	0
2011	India	Ghaziabad	MuradN/Ogar	BKC	H	M	0	0	N/O	0	0	0	0	1	0	0	0	0	0	0	0	0	1	0	0	0	0	2	1	0	0	0	0	0	0	0	0	0	2	0	0	0	0	0	0	0	1	1	1
2011	India	Ghaziabad	MuradN/Ogar	BKC	H	M	0	0	N/O	0	0	0	1	3	0	0	0	0	0	0	0	0	1	0	0	0	0	2	0	0	0	0	0	0	0	0	3	0	2	0	0	0	0	0	1	0	1	1	0
2011	India	Ghaziabad	MuradN/Ogar	BKC	M	G	0	0	N/O	0	0	0	0	2	0	0	0	0	0	0	0	0	1	1	2	0	0	2	1	0	0	0	0	0	0	0	0	0	2.5	0	0	0	0	0	1	0	2	1	0
2011	India	Ghaziabad	MuradN/Ogar	BKC	M	G	0	0	N/O	0	0	0	0	N/O	0	0	0	0	1	1	0	0	1	2	2	0	0	1	1	0	0	0	0	0	0	0	0	0	1.5	0	0	0	0	0	0	1	2	2	0
2011	India	Ghaziabad	MuradN/Ogar	BKC	H	M	0	0	N/O	0	0	0	0	1	0	0	0	0	0	0	0	0	0	0	0	0	0	0	0	0	0	0	0	0	0	0	0	0	3	0	0	0	0	0	1	0	1	1	1
2011	India	Ghaziabad	MuradN/Ogar	BKC	M	G	0	0	N/O	0	0	0	0	1	0	0	2	0	0	0	0	0	0	1	1	1	1	1	1	0	0	0	0	0	1	0	0	0	1.5	0	0	0	0	0	0	0	1	0	1
2011	India	Ghaziabad	MuradN/Ogar	BKC	M	G	0	0	N/O	2	0	0	0	3	0	0	0	0	1	1	0	0	0	1	1	0	0	0	0	0	0	0	0	1	0	1	0	0	2	0	0	0	0	0	0	0	0	0	1
2011	India	Ghaziabad	Rajjapur	BKC	H	M	0	0	N/O	1	0	0	1	2	0	0	0	0	0	0	0	0	1	0	0	0	0	0	0	0	0	0	0	0	0	1	0	0	1.5	0	0	0	0	0	1	0	1	0	0
2011	India	Ghaziabad	Rajjapur	BKC	H	M	0	0	N/O	1	0	2	1	2	0	0	0	0	0	0	0	0	1	1	1	0	0	1	1	0	0	1	2	1	0	0	3	0	1.5	0	0	0	0	0	1	1	1	1	2
2011	India	Ghaziabad	Rajjapur	BKC	H	M	0	0	N/O	0	0	0	0	1	0	0	0	0	0	0	0	0	0	0	0	0	0	0	0	0	0	0	0	0	0	0	0	0	1.5	0	0	0	0	0	1	0	1	1	0
2011	India	Ghaziabad	Rajjapur	BKC	M	G	0	0	N/O	1	0	0	1	2	0	0	1	2	1	1	0	0	1	1	1	0	0	0	0	0	0	0	0	0	0	0	0	0	2.5	0	0	0	0	0	1	0	0	1	1
2011	India	Ghaziabad	Rajjapur	BKC	H	S	0	1	N/O	0	0	0	0	2	0	0	0	0	2	0	0	0	0	0	0	0	0	0	0	0	0	0	0	0	0	0	0	0	2	0	0	0	0	0	0	1	2	1	2
2011	India	Ghaziabad	Rajjapur	BKC	H	S	0	0	N/O	0	0	0	0	2	0	0	0	0	0	0	0	0	0	1	1	0	0	1	1	2	0	0	0	0	0	1	0	0	2.5	0	0	0	0	0	1	1	2	1	1
2011	India	Ghaziabad	Rajjapur	BKC	M	G	0	0	N/O	1	0	0	0	1	0	0	0	0	0	0	0	0	1	2	0	0	0	2	1	0	0	0	0	0	0	0	0	0	3	0	0	0	0	0	1	0	0	0	1
2011	India	Ghaziabad	Rajjapur	BKC	M	G	0	0	N/O	1	0	0	0	1	0	0	0	0	0	0	0	0	1	0	0	0	0	0	0	0	0	0	0	0	0	0	0	0	3	0	0	0	0	0	1	0	0	0	0
2011	India	Ghaziabad	Rajjapur	BKC	M	G	0	0	N/O	1	0	1	0	2	0	0	0	0	2	0	0	0	1	1	1	0	0	2	1	0	0	0	0	0	0	0	0	0	2	0	0	0	0	0	0	0	1	1	0
2011	India	Ghaziabad	Rajjapur	BKC	M	G	0	0	N/O	0	0	0	0	2	2	0	0	0	1	1	0	0	0	0	0	1	1	0	0	0	0	0	0	1	0	0	0	2	2	0	0	0	0	0	1	0	1	1	1
2011	India	Ghaziabad	DhoulaN/O	BKC	M	G	0	0	N/O	1	0	0	0	1	0	0	0	0	0	0	0	0	1	0	0	0	0	0	0	0	0	0	0	0	0	0	0	0	3	0	0	0	0	0	0	0	0	0	1
2011	India	Ghaziabad	DhoulaN/O	BKC	M	G	0	0	N/O	0	0	0	0	1	0	0	0	0	0	0	0	0	0	2	0	0	0	0	0	0	0	0	0	0	0	0	0	1	2.5	0	0	0	0	0	0	0	0	0	0
2011	India	Ghaziabad	DhoulaN/O	BKC	H	S	0	0	N/O	0	0	0	0	2	0	0	1	1	0	0	0	0	1	1	1	0	0	1	1	1	1	0	0	0	0	0	0	2	3	0	0	0	0	0	1	1	2	1	1
2011	India	Ghaziabad	DhoulaN/O	BKC	H	S	0	0	N/O	0	0	0	0	3	0	0	0	0	0	0	0	0	0	1	1	0	0	1	1	0	0	1	1	0	0	0	0	0	3	0	0	0	0	0	1	0	2	2	2
2011	India	Ghaziabad	DhoulaN/O	BKC	H	M	0	0	N/O	0	0	0	0	2	0	0	0	0	0	0	0	0	0	0	0	0	0	0	0	0	0	0	0	0	0	0	0	0	2	0	0	0	0	0	0	0	0	2	1
2011	India	Ghaziabad	Hapur	BKC	M	M	0	1	N/O	1	0	0	0	0	0	0	0	0	0	0	0	0	1	0	0	0	0	0	0	0	0	0	0	0	0	0	0	0	2.5	0	0	0	0	0	1	0	2	0	0
2011	India	Ghaziabad	Hapur	BKC	H	S	0	0	N/O	0	0	0	0	1	0	0	0	0	0	0	0	0	0	2	0	0	0	0	0	0	0	0	0	0	0	0	0	2	2	0	0	0	0	0	1	1	2	1	1
2011	India	Ghaziabad	Hapur	BKC	M	G	0	0	N/O	1	0	1	0	3	0	0	0	0	0	0	0	0	0	2	0	0	0	1	1	0	0	0	0	1	0	1	0	0	2.5	0	0	0	0	0	1	0	0	0	0
2011	India	Ghaziabad	Hapur	BKC	M	M	0	0	N/O	1	0	3	1	3	0	0	0	0	1	2	0	0	0	1	2	0	0	0	0	0	0	0	0	0	0	1	0	2	2	0	0	0	0	0	1	0	0	1	1
2011	India	Ghaziabad	Hapur	BKC	H	M	1	0	N/O	0	0	0	0	3	0	0	0	0	0	0	0	0	1	1	1	0	0	1	1	0	0	0	0	0	0	0	0	0	1.5	0	0	0	0	0	0	0	2	1	2
2011	India	Ghaziabad	Hapur	BKC	M	G	0	0	N/O	0	0	1	0	3	0	0	0	0	1	1	0	0	1	0	0	0	0	1	2	0	0	0	0	0	0	0	0	0	1	0	0	0	0	0	1	0	1	1	1
2011	India	Ghaziabad	Hapur	BKC	M	G	0	0	N/O	0	0	0	2	3	0	0	0	0	0	0	0	0	1	2	2	0	0	0	0	2	0	0	0	2	0	0	0	2	1.5	0	0	0	0	0	0	0	2	0	1
2011	India	Ghaziabad	Hapur	BKP	D	M	1	0	0	1	0	0	1	3	0	0	0	0	0	0	0	0	0	0	0	0	0	0	0	1	1	0	0	0	0	1	3	0	1	0	0	0	0	0	1	0	0	1	0
2011	India	Ghaziabad	Hapur	BKP	D	M	0	0	0	2	0	0	0	3	0	0	0	0	0	0	0	0	1	0	0	0	0	0	0	1	1	0	0	0	0	0	0	0	1.5	0	0	0	0	0	1	0	0	0	0
2011	India	Ghaziabad	Hapur	BKP	D	M	0	0	0	1	0	0	0	2	0	0	0	0	0	0	0	0	1	2	1	0	0	0	0	0	0	0	0	N/O	0	0	0	0	1.5	0	0	0	0	0	0	0	2	0	1
2011	India	Ghaziabad	Hapur	BKP	D	M	0	0	0	0	0	0	0	1	0	0	0	0	0	0	2	0	1	1	2	0	0	0	0	0	0	0	0	0	0	1	0	0	2	0	0	0	0	0	1	0	0	0	0
2011	India	Ghaziabad	Hapur	BKP	D	M	0	0	0	1	0	0	0	1	0	0	0	0	0	0	0	0	0	1	1	0	0	0	0	0	0	0	0	0	0	1	0	0	1.5	0	1	0	0	0	1	1	0	0	0
2011	India	Ghaziabad	Hapur	BKP	D	M	0	0	0	0	0	0	0	1	0	0	0	0	0	0	0	0	1	1	1	0	0	1	1	0	0	0	0	0	0	1	0	1	1.5	0	0	0	0	0	0	0	0	1	0
2011	India	Ghaziabad	DhoulaN/O	BKC	M	M	0	0	N/O	0	0	0	0	1	0	0	0	0	0	0	0	0	1	2	1	0	0	2	0	0	0	0	0	0	0	0	0	0	1.5	0	0	0	0	0	0	0	0	1	0
2011	India	Ghaziabad	DhoulaN/O	BKC	H	S	0	0	N/O	0	0	0	0	1	0	0	0	0	0	0	0	0	0	0	0	0	0	1	1	2	0	0	0	0	0	0	0	0	1.5	0	0	0	0	0	1	0	2	0	1
2011	India	Ghaziabad	DhoulaN/O	BKC	H	M	0	0	N/O	0	0	0	0	3	0	0	0	0	0	0	0	0	0	1	1	0	0	0	0	0	0	0	0	0	0	0	0	0	2.5	0	0	0	0	0	1	2	2	1	1
2011	India	Ghaziabad	DhoulaN/O	BKC	H	M	0	0	N/O	1	0	0	0	2	0	0	0	0	0	0	0	0	1	1	2	0	0	0	0	0	0	1	1	0	0	0	0	2	2	0	0	0	0	0	1	2	2	1	1
2011	India	Ghaziabad	DhoulaN/O	BKC	M	G	0	0	N/O	1	0	1	1	3	0	0	0	0	2	0	0	0	1	2	1	0	0	2	0	0	0	0	0	0	0	0	0	2	1	0	0	0	0	0	0	1	2	1	0
2011	India	Ghaziabad	DhoulaN/O	BKC	M	G	0	0	N/O	1	0	0	0	2	0	0	1	1	2	0	0	0	0	2	1	0	0	1	1	0	0	0	0	0	0	0	0	0	1.5	0	0	0	0	0	0	0	1	0	0
2011	India	Ghaziabad	DhoulaN/O	BKC	M	G	0	0	N/O	0	0	2	0	3	0	0	0	0	1	1	0	0	1	2	1	0	0	1	1	2	0	0	0	0	0	0	0	0	1	0	0	1	0	0	0	1	0	0	0
2011	India	Ghaziabad	DhoulaN/O	BKC	H	S	0	0	N/O	0	0	0	0	1	0	0	0	0	0	0	0	0	0	1	2	0	0	1	1	0	0	0	0	0	0	0	0	0	2	0	0	0	0	0	1	0	2	1	1
2011	India	Ghaziabad	DhoulaN/O	BKC	H	S	0	0	N/O	2	0	0	0	3	0	0	0	0	0	0	0	0	0	0	0	0	0	1	1	0	0	0	0	0	0	1	0	2	2	0	0	0	0	0	1	1	1	1	0
2011	India	Ghaziabad	DhoulaN/O	BKC	H	S	0	0	N/O	0	0	0	0	1	0	0	0	0	0	0	0	0	0	2	0	0	0	2	0	2	0	0	0	0	0	0	0	0	2	0	0	0	1	2	1	2	2	1	1
2011	India	Ghaziabad	DhoulaN/O	BKC	H	S	0	0	N/O	0	0	0	0	1	2	0	0	0	2	0	0	0	1	1	1	0	0	0	0	2	0	2	0	0	0	1	0	2	1.5	0	0	0	0	0	1	2	2	2	1
2011	India	Ghaziabad	DhoulaN/O	BKC	H	S	0	0	N/O	0	0	0	0	1	0	0	1	1	0	0	0	0	1	1	1	0	0	0	0	0	0	0	0	0	0	0	0	0	2	0	0	0	0	0	1	2	2	1	1
2011	India	Ghaziabad	DhoulaN/O	BKC	H	S	0	0	N/O	0	0	0	0	1	0	0	0	0	1	1	0	0	1	0	0	0	0	2	0	0	0	2	0	0	0	0	0	0	2.5	0	0	0	0	0	1	1	1	1	1
2011	India	Ghaziabad	DhoulaN/O	BKC	H	S	1	0	N/O	0	0	3	0	3	0	0	3	0	0	0	0	0	1	1	1	0	0	1	1	0	0	0	0	1	1	0	0	0	2	0	0	0	0	0	1	0	2	2	1
2011	India	Ghaziabad	DhoulaN/O	BKC	H	S	0	0	N/O	0	0	0	0	1	0	0	0	0	0	0	2	0	1	2	1	0	0	2	1	0	0	0	0	0	0	0	0	0	1.5	0	0	0	0	0	1	2	2	3	1
2011	India	Ghaziabad	DhoulaN/O	BKC	H	S	0	1	N/O	0	0	0	0	1	0	0	0	0	0	0	0	0	1	0	0	0	0	0	0	0	0	0	0	0	0	0	0	1	3	0	0	0	0	0	1	1	2	0	0
2011	India	Ghaziabad	DhoulaN/O	BKC	H	S	0	1	N/O	1	0	0	0	1	0	0	0	0	0	0	0	0	0	0	0	0	0	2	0	0	0	0	0	0	0	0	3	0	3	0	0	0	0	0	1	0	0	1	1
2011	India	Ghaziabad	DhoulaN/O	BKC	M	M	0	0	N/O	1	0	0	1	3	2	0	1	2	1	2	0	0	1	2	1	0	0	1	1	0	0	0	0	0	0	1	0	0	1	0	0	0	0	0	1	0	1	1	1
2011	India	Ghaziabad	DhoulaN/O	BKC	H	M	2	0	N/O	1	0	2	0	1	0	0	0	0	1	1	0	0	1	2	0	0	0	0	0	1	1	0	0	0	0	0	0	2	1.5	0	0	0	0	0	1	0	0	1	0
2011	India	Ghaziabad	DhoulaN/O	BKC	H	M	0	0	N/O	1	0	0	0	2	0	0	0	0	0	0	0	0	1	1	1	0	0	2	2	0	0	0	0	0	0	0	0	0	1.5	0	0	0	0	0	0	0	1	1	1
2011	India	Ghaziabad	DhoulaN/O	BKC	H	S	0	0	N/O	1	0	0	0	2	0	0	0	0	0	0	0	0	1	2	0	0	0	0	0	0	0	0	0	1	0	0	0	0	2	0	0	0	0	0	0	0	0	1	1
2011	India	Ghaziabad	DhoulaN/O	BKC	H	S	0	0	N/O	0	0	0	0	2	0	0	0	0	0	0	0	0	0	1	2	0	0	1	1	0	0	0	0	0	0	0	0	1	1	0	0	0	0	0	1	1	1	1	1
2011	India	Ghaziabad	Bhojpur	BKP	M	G	0	0	N/O	0	0	0	0	3	0	0	0	0	0	0	0	0	0	1	1	0	0	0	0	0	0	0	0	0	0	0	0	0	2	0	0	0	0	0	1	0	1	1	1
2011	India	Ghaziabad	Bhojpur	BKP	M	G	0	0	N/O	0	0	0	0	0	0	0	0	0	0	0	0	0	1	0	0	0	0	0	0	0	0	0	0	0	0	0	0	0	2	0	0	0	0	0	1	0	0	0	0
2011	India	Ghaziabad	Bhojpur	BKP	D	M	0	0	0	0	0	0	0	1	0	0	0	0	0	0	0	0	3	0	0	0	0	0	0	0	0	2	0	0	0	0	0	0	1	0	0	0	0	0	1	0	0	0	0
2011	India	Ghaziabad	Bhojpur	BKP	D	M	0	0	0	0	0	0	0	0	0	0	0	0	0	0	0	0	1	0	0	0	0	0	0	0	0	0	0	0	0	0	0	0	2	0	0	0	0	0	1	0	0	0	0
2011	India	Ghaziabad	Bhojpur	BKP	D	M	0	0	0	1	0	0	0	3	0	0	0	0	0	0	0	0	0	2	1	0	0	0	0	0	0	0	0	0	0	0	0	2	1.5	0	1	0	0	0	1	0	1	1	0
2011	India	Ghaziabad	Bhojpur	BKP	D	M	0	0	0	0	0	0	0	2	0	0	0	0	0	0	0	0	0	1	1	0	0	0	0	2	0	2	0	0	0	1	0	0	1.5	0	0	0	0	0	0	1	0	0	0
2011	India	Ghaziabad	Bhojpur	BKP	D	S	0	0	0	0	0	0	0	0	0	0	0	0	0	0	0	0	1	0	0	0	0	0	0	0	0	0	0	0	0	0	0	0	2.5	0	0	0	0	0	1	0	0	0	0
2011	India	Ghaziabad	Bhojpur	BKP	M	G	0	0	N/O	2	0	0	0	3	0	0	0	0	0	0	0	0	1	1	1	0	0	0	0	0	0	0	0	0	0	0	0	0	2	0	0	0	0	0	0	0	0	1	0
2011	India	Ghaziabad	Bhojpur	BKP	D	M	0	0	0	0	1	0	0	3	0	0	0	0	0	0	0	0	1	0	0	0	0	0	0	0	0	0	0	0	0	1	0	0	1	0	0	0	0	0	0	1	0	0	0
2011	India	Ghaziabad	Bhojpur	BKP	D	M	0	0	0	0	0	0	0	3	0	0	0	0	0	0	0	0	1	1	1	0	0	0	0	0	0	0	0	0	0	0	0	0	1.5	0	0	0	0	0	0	0	0	0	0
2011	India	Ghaziabad	Bhojpur	BKP	H	M	0	0	N/O	1	0	0	0	1	0	0	0	0	0	0	0	0	1	0	0	0	0	0	0	0	0	1	1	0	0	1	0	0	1.5	0	0	0	0	0	1	0	1	0	0
2011	India	Ghaziabad	MuradN/Ogar	BKC	H	M	0	0	N/O	0	0	0	0	2	0	0	2	0	0	0	0	0	1	2	0	0	0	0	0	0	0	0	0	0	0	0	0	0	2	0	0	0	0	0	0	2	2	1	1
2011	India	Ghaziabad	Bhojpur	BKP	D	M	0	1	0	0	0	0	0	1	0	0	0	0	0	0	0	0	1	0	0	0	0	0	0	0	0	0	0	0	0	1	0	0	2.5	0	0	0	0	0	1	0	0	0	1
2011	India	Ghaziabad	Bhojpur	BKP	D	M	0	0	0	0	0	0	0	1	0	0	0	0	0	0	0	0	0	0	0	0	0	0	0	0	0	0	0	0	0	1	0	0	2	0	0	0	0	0	1	1	0	0	1
2011	India	Ghaziabad	Bhojpur	BKP	D	M	0	0	0	1	0	0	0	1	0	0	0	0	0	0	0	0	1	0	0	0	0	0	0	0	0	0	0	0	0	0	0	0	2	0	0	0	0	0	1	0	0	0	0
2011	India	Ghaziabad	Bhojpur	BKP	D	M	0	1	1	1	0	0	0	3	0	0	0	0	0	0	0	0	1	0	0	0	0	0	0	0	0	0	0	0	0	0	0	0	1	0	0	0	0	0	1	1	0	1	0
2011	India	Ghaziabad	Bhojpur	BKC	H	M	2	0	N/O	2	0	0	0	3	0	0	0	0	1	1	0	0	1	1	1	0	0	1	1	0	0	0	0	0	0	0	0	0	1	0	0	0	0	0	0	0	1	1	1
2011	India	Ghaziabad	Bhojpur	BKC	H	S	0	0	N/O	2	0	0	0	3	0	0	0	0	0	0	0	0	1	1	1	0	0	1	1	0	0	0	0	0	0	1	0	0	2	0	0	0	0	0	0	1	2	1	1
2011	India	Ghaziabad	Bhojpur	BKC	M	G	0	0	N/O	1	0	0	0	3	0	0	0	0	1	1	0	0	1	0	0	0	0	0	0	0	0	0	0	0	0	0	0	2	1.5	0	0	0	0	0	0	2	1	1	0
2011	India	Ghaziabad	Bhojpur	BKC	H	M	0	0	N/O	1	0	0	0	2	0	0	0	0	0	0	0	0	2	0	0	0	0	0	0	0	0	0	0	0	0	1	0	1	1	0	0	0	0	0	1	2	2	0	0
2011	India	Ghaziabad	Bhojpur	BKC	H	M	0	0	N/O	2	0	0	0	3	0	0	0	0	0	0	0	0	1	0	0	0	0	0	0	1	1	0	0	0	N/O	1	0	0	2	0	0	0	0	0	1	0	1	0	0
2011	India	Ghaziabad	Bhojpur	BKC	H	M	2	0	N/O	0	0	0	0	1	0	0	0	0	0	0	0	0	0	0	0	0	0	0	0	0	0	0	0	0	0	0	0	0	2	0	0	0	0	0	0	2	2	1	1
2011	India	Ghaziabad	Bhojpur	BKC	H	M	0	0	N/O	1	0	0	0	2	0	0	0	0	0	0	1	1	1	0	0	0	0	0	0	0	0	0	0	0	0	0	0	0	3	0	0	0	0	0	1	1	2	1	0
2011	India	Ghaziabad	Bhojpur	BKC	H	S	0	0	N/O	0	0	0	0	0	0	0	0	0	0	0	0	0	1	2	0	0	0	0	0	0	0	0	0	0	0	1	0	0	1.5	0	1	0	0	0	1	0	2	1	1
2011	India	Ghaziabad	Bhojpur	BKC	H	M	0	0	N/O	0	0	0	0	2	0	0	0	0	1	1	0	0	1	2	0	0	0	0	0	2	0	2	0	0	0	0	0	0	2	0	0	0	0	0	1	2	2	0	1
2011	India	Ghaziabad	Bhojpur	BKC	M	G	0	0	N/O	0	0	0	0	2	0	0	0	0	0	0	0	0	1	0	0	0	0	0	0	0	0	2	0	0	0	0	0	0	2.5	0	0	0	0	0	0	1	2	0	0
2011	India	Ghaziabad	Bhojpur	BKC	M	G	0	0	N/O	0	0	0	0	1	0	0	0	0	0	0	0	0	1	0	0	0	0	0	0	0	0	0	0	0	0	0	0	0	2	0	0	0	0	0	1	1	2	0	1
2011	India	Ghaziabad	Bhojpur	BKC	H	M	0	0	N/O	1	0	2	0	3	0	0	2	0	0	0	0	0	1	0	0	0	0	0	0	0	0	0	0	0	0	0	0	0	1.5	0	0	0	0	0	0	1	1	1	1
2011	India	Ghaziabad	Bhojpur	BKC	H	M	0	0	N/O	0	0	0	0	1	0	0	0	0	0	0	0	0	0	0	0	0	0	0	0	0	0	0	0	0	0	0	0	0	1.5	0	0	0	0	0	1	2	2	2	1
2011	India	Ghaziabad	Bhojpur	BKC	H	M	0	0	N/O	0	0	0	0	1	0	0	0	0	0	0	0	0	0	0	0	0	0	2	0	0	0	0	0	0	0	1	0	0	1.5	0	0	0	0	0	0	0	2	0	0
2011	India	Ghaziabad	Bhojpur	BKC	H	S	0	0	N/O	0	0	0	0	1	0	0	0	0	0	0	0	0	1	2	0	0	0	2	1	0	0	0	0	0	0	0	3	0	2	0	0	0	0	0	1	2	2	0	1
2011	India	Ghaziabad	Bhojpur	BKC	M	G	0	1	N/O	0	0	3	0	1	0	0	0	0	1	1	0	0	1	2	1	0	0	2	1	0	0	0	0	0	0	0	0	0	2	0	0	0	0	0	0	0	1	0	0
2011	India	Ghaziabad	Bhojpur	BKC	M	G	0	0	N/O	0	0	0	0	1	0	0	0	0	0	0	0	0	0	1	1	0	0	1	1	0	0	0	0	0	0	0	0	0	3	0	0	0	0	0	1	0	2	0	1
2011	India	Ghaziabad	Bhojpur	BKC	M	G	0	0	N/O	0	0	0	0	1	0	0	0	0	0	0	0	0	1	1	1	0	0	1	1	0	0	0	0	0	0	0	0	0	2	0	0	0	0	0	1	0	2	0	0
2011	India	Ghaziabad	Bhojpur	BKP	D	M	0	0	0	1	0	0	0	3	0	0	0	0	0	0	0	0	0	1	1	0	0	0	0	0	0	0	0	0	0	1	0	0	3	0	0	0	0	0	0	0	0	0	0
2011	India	Ghaziabad	Bhojpur	BKP	D	M	0	0	0	1	0	0	0	2	0	0	0	0	0	0	0	0	0	0	0	0	0	0	0	0	0	0	0	0	1	1	0	0	2	0	0	0	0	0	0	0	1	0	0
2011	India	Ghaziabad	Bhojpur	BKC	H	M	0	0	N/O	0	0	0	0	2	0	0	0	0	2	0	0	0	2	0	0	0	1	1	0	0	0	0	0	0	0	0	0	0	1	0	0	0	0	0	0	1	2	1	1
2011	India	Ghaziabad	Bhojpur	BKC	H	M	2	0	N/O	1	0	0	1	3	0	0	0	0	0	0	0	0	1	1	1	0	0	1	1	0	0	0	0	0	0	0	0	0	3	0	0	0	0	0	0	2	2	0	0
2011	India	Ghaziabad	Bhojpur	BKC	H	M	0	0	N/O	0	0	0	1	3	0	0	0	0	0	0	0	0	0	0	0	0	0	0	0	0	0	0	0	0	0	0	0	0	2	0	0	0	0	0	0	2	2	1	0
2011	India	Ghaziabad	Bhojpur	BKC	H	M	0	0	N/O	0	0	0	0	2	0	0	0	0	0	0	0	0	1	1	1	0	0	0	0	1	1	0	0	0	0	0	0	0	3.5	0	0	0	0	0	1	1	0	0	1
2011	India	Ghaziabad	Bhojpur	BKC	M	G	0	0	N/O	0	0	0	0	1	0	0	0	0	0	0	0	0	1	0	0	0	0	0	0	0	0	0	0	0	0	0	0	0	2.5	0	0	0	0	0	1	0	0	1	1
2011	India	Ghaziabad	Bhojpur	BKC	H	M	0	0	N/O	0	0	0	0	3	0	0	0	0	1	1	0	0	1	0	0	0	0	1	2	0	0	0	0	1	0	0	0	0	1	0	0	0	0	0	0	1	1	1	0
2011	India	Ghaziabad	Bhojpur	BKC	H	M	0	0	N/O	0	0	0	1	3	0	0	0	0	0	0	0	0	1	0	0	0	0	0	0	1	1	0	0	0	0	1	3	0	1	0	0	0	0	0	0	0	2	1	0
2011	India	Ghaziabad	Bhojpur	BKC	H	M	0	0	N/O	0	0	0	N/O	2	0	0	0	0	1	1	0	0	0	2	0	0	0	1	1	0	0	0	0	N/O	0	0	0	0	2	0	0	0	0	0	0	1	2	2	0
2011	India	Ghaziabad	Bhojpur	BKC	M	G	0	0	N/O	1	0	0	0	3	0	0	0	0	1	1	0	0	1	3	2	0	0	1	2	0	0	0	0	0	0	0	0	2	2	0	0	0	0	0	0	0	1	1	1
2011	India	Ghaziabad	Bhojpur	BKC	H	M	0	0	N/O	0	0	0	0	2	0	0	0	0	0	0	0	0	0	1	2	0	0	1	1	2	0	0	0	1	0	0	0	0	1	0	0	0	0	0	0	0	0	1	0
2011	India	Ghaziabad	Bhojpur	BKP	D	M	0	0	0	0	0	0	0	1	0	0	0	0	0	0	0	0	1	0	0	0	0	1	1	0	0	0	0	0	0	0	0	0	1.5	0	0	0	0	0	0	0	0	0	0
2011	India	Ghaziabad	Bhojpur	BKP	D	M	2	0	N/O	0	0	0	0	1	0	0	0	0	0	0	0	0	0	0	0	0	0	0	0	1	1	0	0	0	0	1	0	0	1.5	0	0	0	0	0	1	0	1	0	0
2011	India	Ghaziabad	Bhojpur	BKP	D	M	0	0	0	0	0	0	0	1	0	0	0	0	0	0	0	0	1	0	0	0	0	0	0	0	0	0	0	0	0	1	0	0	2.5	0	0	0	0	0	1	0	0	0	0
2011	India	Ghaziabad	Bhojpur	BKP	D	M	0	0	0	0	0	0	0	3	0	0	0	0	0	0	0	0	1	1	1	0	0	0	0	1	1	0	0	0	0	0	0	0	1	0	0	0	0	0	0	0	1	1	0
2011	India	Ghaziabad	Bhojpur	BKP	D	M	0	1	0	2	0	0	1	3	2	0	0	0	0	0	0	0	0	0	0	0	0	0	0	2	0	0	0	0	0	0	0	0	1.5	0	0	0	0	0	1	1	2	1	0
2011	India	Ghaziabad	DhoulaN/O	TPC	H	M	0	0	N/O	0	0	0	1	3	0	0	0	0	0	0	0	0	0	0	0	0	0	0	0	0	0	0	0	0	0	1	0	0	1.5	0	0	0	0	0	0	2	2	1	2
2011	India	Ghaziabad	DhoulaN/O	TPC	H	M	0	0	N/O	1	0	1	0	3	0	0	0	0	0	0	0	0	0	0	0	0	0	0	0	0	0	0	0	0	0	0	0	0	2	0	0	0	0	0	1	1	1	0	0
2011	India	Ghaziabad	DhoulaN/O	TPC	H	M	0	0	N/O	1	0	0	0	3	0	0	0	0	0	0	0	0	0	0	0	0	0	0	0	0	0	0	0	0	0	0	0	0	1.5	0	0	0	0	0	0	1	2	1	1
2011	India	Ghaziabad	DhoulaN/O	TPC	H	M	0	0	N/O	0	0	0	1	3	0	0	1	1	0	0	2	0	2	1	1	0	0	0	0	0	0	2	0	0	0	0	0	0	1	0	1	0	0	0	1	2	1	2	0
2011	India	Ghaziabad	DhoulaN/O	TPC	H	S	0	0	N/O	0	0	0	0	2	0	0	0	0	0	0	0	0	0	0	0	0	0	0	0	0	0	0	0	0	0	0	0	0	3.5	0	0	0	0	0	1	0	0	1	1
2011	India	Ghaziabad	DhoulaN/O	BKP	D	M	0	0	1	1	0	0	0	3	3	0	0	0	0	0	0	0	0	3	2	0	0	0	0	1	1	2	0	0	0	1	0	1	1.5	0	0	0	0	0	0	1	0	0	0
2011	India	Ghaziabad	DhoulaN/O	BKP	D	M	0	0	0	1	0	0	0	3	0	0	0	0	0	0	0	0	1	1	1	0	0	0	0	0	0	2	0	0	1	1	0	0	1.5	0	0	0	0	0	1	0	0	0	1
2011	India	Ghaziabad	DhoulaN/O	BKP	D	M	0	0	0	0	0	0	0	1	0	0	0	0	0	0	0	0	0	0	0	0	0	0	0	0	0	0	0	0	0	0	0	0	2	0	0	0	0	0	1	0	0	0	0
2011	India	Ghaziabad	DhoulaN/O	BKP	D	M	0	0	0	0	0	0	0	2	0	0	0	0	0	0	1	1	1	0	0	0	0	0	0	0	0	0	0	0	0	1	0	0	2	0	0	0	0	0	1	1	0	0	0
2011	India	Ghaziabad	DhoulaN/O	TPC	H	M	0	0	N/O	0	0	0	1	2	0	0	0	0	0	0	0	0	0	0	0	0	0	0	0	0	0	0	0	1	0	0	0	0	1.5	0	0	0	0	0	1	0	1	0	0
2011	India	Ghaziabad	Hapur	F	H	M	0	0	N/O	1	0	0	0	0	0	0	0	0	0	0	0	0	0	0	0	0	0	0	0	0	0	0	0	0	0	1	0	0	2.5	0	0	0	0	0	0	1	1	0	0
2011	India	Ghaziabad	Hapur	BKC	H	S	0	0	N/O	1	0	1	0	3	0	0	1	1	0	0	0	0	0	0	0	0	0	2	3	0	0	0	0	0	0	1	0	0	1.5	0	0	0	0	0	1	0	0	1	1
2011	India	Ghaziabad	Hapur	BKC	H	S	2	0	N/O	2	0	0	N/O	N/O	0	0	0	0	2	0	0	0	3	1	1	0	0	2	1	0	0	0	0	0	0	0	0	0	2.5	0	0	0	0	0	0	1	1	1	0
2011	India	Ghaziabad	Hapur	BKC	H	M	0	0	N/O	0	0	0	1	2	0	0	0	0	1	1	0	0	1	1	1	0	0	1	1	0	0	0	0	0	0	0	0	0	1.5	0	0	0	0	0	0	0	0	1	1
2011	India	Ghaziabad	Hapur	BKC	H	M	0	0	N/O	2	0	0	0	3	0	0	0	0	0	0	0	0	0	0	0	0	0	0	0	0	0	0	0	0	0	1	0	0	1.5	0	0	0	0	0	1	1	2	1	0
2011	India	Ghaziabad	Hapur	BKC	M	G	0	0	N/O	2	0	0	1	3	0	0	0	0	1	1	0	0	1	2	1	0	0	1	2	2	0	0	0	0	1	0	0	0	1.5	0	0	0	0	0	0	0	0	1	1
2011	India	Ghaziabad	Hapur	BKC	H	M	0	0	N/O	0	0	0	0	2	0	0	0	0	0	0	0	0	0	0	0	0	0	2	0	0	0	0	0	0	0	1	0	0	2	0	0	0	0	0	1	2	2	2	0
2011	India	Ghaziabad	Hapur	BKC	H	M	0	0	N/O	0	0	0	0	1	0	0	0	0	0	0	0	0	1	2	1	0	0	0	0	0	0	0	0	0	0	0	0	0	2	0	0	0	0	0	0	1	2	1	0
2011	India	Ghaziabad	Hapur	BKC	H	M	0	0	N/O	0	0	0	0	0	0	0	0	0	0	2	0	0	0	2	0	0	0	0	0	0	0	0	0	0	0	1	0	0	2.5	0	0	0	0	0	0	0	0	1	0
2011	India	Ghaziabad	Hapur	TPC	H	M	0	0	N/O	0	0	0	0	2	0	0	0	0	1	1	0	0	1	0	0	0	0	1	1	0	0	0	0	0	0	0	0	0	2	0	0	0	0	0	1	1	0	1	1
2011	India	Ghaziabad	Hapur	BKC	H	G	0	0	N/O	0	0	0	0	3	0	0	0	0	0	0	0	0	0	1	1	0	0	0	0	0	0	0	0	0	0	0	0	0	2	0	0	0	0	0	0	1	1	0	0
2011	India	Ghaziabad	Hapur	BKC	H	S	0	0	N/O	0	0	0	0	1	0	0	0	0	0	0	0	0	0	0	0	0	0	1	1	0	0	0	0	0	0	0	0	2	2	0	0	0	0	0	0	0	0	1	0
2011	India	Ghaziabad	Hapur	BKC	H	S	0	1	N/O	0	1	0	0	1	0	0	0	0	0	0	0	0	1	1	1	0	0	1	1	1	1	0	0	0	0	0	0	2	1.5	0	0	0	0	0	1	0	0	0	1
2011	India	Ghaziabad	DhoulaN/O	F	H	M	0	0	N/O	1	0	0	0	0	0	0	0	0	0	0	0	0	0	0	0	0	0	0	0	0	0	0	0	0	0	0	0	0	3	0	0	0	0	0	1	0	0	0	0
2011	India	Ghaziabad	DhoulaN/O	F	H	M	0	0	N/O	0	0	0	0	0	0	0	0	0	0	0	0	0	0	0	0	0	0	0	0	0	0	0	0	0	0	0	0	0	3	0	0	0	0	0	2	0	1	0	0
2011	India	Ghaziabad	DhoulaN/O	BKC	H	M	0	0	N/O	0	0	0	0	2	0	0	0	0	0	0	2	0	1	0	0	0	0	0	0	0	0	0	0	0	0	1	0	0	2	0	0	0	0	0	0	2	2	1	1
2011	India	Ghaziabad	DhoulaN/O	BKC	M	G	0	0	N/O	0	0	0	0	3	0	0	0	0	1	1	0	0	1	0	0	0	0	1	1	0	0	0	0	0	0	0	0	0	2.5	0	0	0	0	0	0	0	1	0	0
2011	India	Ghaziabad	DhoulaN/O	BKC	M	G	0	0	N/O	0	0	0	0	1	0	0	0	0	0	0	0	0	1	2	0	0	0	1	1	0	0	0	0	1	0	1	0	1	2.5	0	0	0	0	0	2	0	0	0	1
2011	India	Ghaziabad	DhoulaN/O	BKC	M	G	0	0	N/O	0	0	0	0	1	0	0	0	0	0	0	2	0	1	1	1	0	0	0	0	0	0	0	0	1	0	0	0	0	1.5	0	0	0	0	0	0	2	2	1	1
2011	India	Ghaziabad	DhoulaN/O	BKC	M	G	0	0	N/O	0	0	0	0	3	0	0	0	0	1	2	0	0	1	2	0	0	0	1	2	0	0	0	0	0	0	0	0	0	2.5	0	0	0	0	0	1	0	0	0	1
2011	India	Ghaziabad	DhoulaN/O	BKP	H	S	0	0	N/O	1	0	0	0	3	0	0	0	0	0	0	0	0	1	0	0	0	0	0	0	0	0	0	0	0	0	1	0	0	1	0	0	0	0	0	1	1	1	0	0
2011	India	Ghaziabad	DhoulaN/O	BKC	M	G	0	0	N/O	0	0	0	0	1	0	0	0	0	1	1	0	0	1	1	1	0	0	0	0	0	0	0	0	0	0	0	0	2	1.5	0	0	0	0	0	0	0	2	1	1
2011	India	Ghaziabad	DhoulaN/O	BKC	H	M	0	0	N/O	0	0	0	1	1	0	0	1	1	0	0	0	0	1	0	0	0	0	0	0	0	0	0	0	0	0	1	0	0	1.5	0	0	0	0	0	2	2	2	1	0
2011	India	Ghaziabad	Hapur	TGC	H	M	0	0	N/O	1	0	0	0	0	0	0	0	0	0	0	0	0	0	0	0	0	0	0	0	0	0	0	0	0	0	0	0	0	2.5	0	0	0	0	0	0	0	0	0	0
2011	India	Ghaziabad	Hapur	TGC	H	M	2	0	N/O	0	0	0	0	3	0	0	0	0	0	0	0	0	1	0	0	0	0	0	0	0	0	0	0	0	0	0	0	0	1.5	0	0	0	0	0	0	0	1	1	1
2011	India	Ghaziabad	Hapur	Cer	H	M	0	0	N/O	0	0	0	0	2	0	0	0	0	0	0	0	0	0	0	0	0	0	0	0	0	0	0	0	0	0	1	0	0	1.5	0	0	0	1	1	1	0	2	1	1
2011	India	Ghaziabad	Hapur	Cer	H	M	0	0	N/O	1	0	0	0	3	0	0	0	0	0	0	0	0	0	0	0	0	0	0	0	0	0	0	0	0	0	1	0	0	2	0	0	0	0	0	0	0	2	1	0
2011	India	Ghaziabad	Hapur	TGC	H	M	0	0	N/O	1	0	0	0	2	0	0	0	0	0	0	0	0	1	1	1	2	0	0	0	0	0	0	0	0	0	0	0	0	1	0	0	0	0	0	0	0	1	2	0
2011	India	Ghaziabad	Hapur	BKC	H	M	0	0	N/O	0	0	0	0	2	0	0	0	0	0	0	0	0	0	1	1	0	0	0	0	0	0	0	0	0	0	0	0	0	1.5	0	1	0	0	0	0	0	1	1	0
2011	India	Ghaziabad	Hapur	TGC	H	M	2	0	N/O	0	0	0	0	2	0	0	0	0	0	0	0	0	0	0	0	0	0	0	0	0	0	0	0	0	0	0	0	0	1	0	0	0	0	0	1	0	1	0	0
2011	India	Ghaziabad	Hapur	TGC	H	M	0	0	N/O	0	0	0	0	0	0	0	0	0	0	0	0	0	0	0	0	0	0	0	0	0	0	0	0	0	0	1	0	0	1.5	0	0	0	0	0	0	0	0	1	1
2011	India	Ghaziabad	DhoulaN/O	BKC	M	G	0	0	N/O	0	0	0	0	3	0	0	0	0	1	1	0	0	1	0	0	0	0	0	0	0	0	0	0	0	1	0	0	N/O	1.5	0	0	0	0	0	1	1	2	1	1
2011	India	Ghaziabad	Hapur	BKC	H	M	0	0	N/O	1	0	0	0	3	0	0	0	0	0	0	0	0	1	0	0	0	0	0	0	0	0	0	0	0	0	0	0	0	1.5	0	0	0	0	0	0	0	0	2	0
2011	India	Ghaziabad	Hapur	TGC	H	S	0	0	N/O	0	0	0	0	2	0	0	0	0	0	0	0	0	0	0	0	0	0	0	0	0	0	0	0	0	0	0	0	0	1	0	0	0	0	0	0	2	2	0	0
2011	India	Ghaziabad	Hapur	BKC	H	M	0	0	N/O	1	0	0	0	2	0	0	0	0	0	0	0	0	0	1	1	0	0	0	0	0	0	0	0	0	0	0	0	0	1	0	0	0	0	0	1	0	0	0	1
2011	India	Ghaziabad	Hapur	Cer	H	M	0	0	N/O	0	0	0	0	2	0	0	0	0	0	0	0	0	0	0	0	0	0	0	0	0	0	2	0	0	0	0	0	0	2.5	0	0	0	0	0	0	0	0	0	0
2011	India	Ghaziabad	Hapur	TGC	H	M	0	0	N/O	0	0	0	0	2	0	0	0	0	0	0	0	0	0	0	0	0	0	0	0	0	0	0	0	0	0	0	0	0	1	0	0	0	0	0	0	0	0	1	2
2011	India	Ghaziabad	Hapur	F	H	M	0	0	N/O	0	0	0	0	0	0	0	0	0	0	0	0	0	0	0	0	0	0	0	0	0	0	0	0	0	0	0	0	0	2.5	0	0	0	0	0	0	0	0	0	0
2011	India	Ghaziabad	Hapur	TGC	H	S	2	0	N/O	0	0	0	0	3	0	0	0	0	0	0	0	0	1	0	0	0	0	0	0	0	0	0	0	0	0	0	0	0	1	0	0	0	0	0	0	2	2	3	0
2011	India	Ghaziabad	Hapur	TGC	H	M	0	0	N/O	0	0	0	0	3	0	0	0	0	0	0	0	0	0	1	1	0	0	1	1	0	0	0	0	0	0	0	0	0	1.5	0	1	0	0	0	0	0	2	0	0
2011	India	Ghaziabad	Hapur	TGC	M	M	2	0	N/O	0	0	0	0	3	0	0	0	0	0	0	0	0	0	0	0	0	0	0	0	0	0	0	0	0	0	0	0	0	3	0	0	0	0	0	0	0	0	0	0
2011	India	Ghaziabad	Hapur	TGC	M	G	0	0	N/O	0	0	0	0	2	0	0	0	0	0	0	0	0	0	0	0	0	0	0	0	0	0	0	0	0	0	0	0	0	2	0	0	0	0	0	0	0	1	0	0
2011	India	Ghaziabad	Hapur	BKC	H	S	0	0	N/O	0	0	0	0	2	0	0	0	0	0	0	0	0	0	1	1	0	0	0	0	0	0	0	0	0	0	0	0	0	1	0	0	0	0	0	0	0	1	0	0
2011	India	Ghaziabad	Hapur	BKC	H	S	0	0	N/O	0	0	0	0	1	0	0	0	0	0	0	0	0	0	0	0	0	0	0	0	0	0	0	0	0	0	0	0	0	3	0	0	0	0	0	1	0	0	1	1
2011	India	Ghaziabad	Hapur	TGC	H	M	0	0	N/O	1	0	0	0	2	0	0	0	0	0	0	0	0	0	0	0	0	0	0	0	0	0	0	0	0	0	0	0	0	4	0	0	0	0	0	0	0	0	0	0
2011	India	Ghaziabad	DhoulaN/O	BKC	M	G	0	0	N/O	0	0	0	0	3	0	0	0	0	1	1	0	0	1	0	0	0	0	0	0	0	0	0	0	0	1	0	0	N/O	1.5	0	0	0	0	0	1	1	2	1	1
2011	India	Ghaziabad	DhoulaN/O	BKC	M	M	0	0	N/O	1	0	0	0	3	0	0	0	0	1	1	0	0	1	2	0	0	0	1	1	0	0	0	0	0	0	0	0	2	2	0	0	0	0	0	1	0	2	0	1
2011	India	Ghaziabad	Hapur	TGC	H	M	0	0	N/O	1	0	0	0	0	0	0	0	0	0	0	0	0	1	1	1	0	0	0	0	0	0	0	0	0	0	0	0	0	1.5	0	0	0	0	0	1	0	0	1	1
2011	India	Ghaziabad	DhoulaN/O	BKC	M	G	0	0	N/O	0	0	0	0	3	0	0	0	0	1	1	0	0	1	0	0	0	0	0	0	0	0	0	0	0	0	0	0	0	1.5	0	0	0	0	0	1	1	2	1	1
2011	India	Ghaziabad	DhoulaN/O	BKC	H	M	0	0	N/O	0	0	0	0	1	0	0	0	0	0	0	0	0	0	0	0	0	0	0	0	0	0	0	0	0	0	1	0	1	2	0	0	0	0	0	1	1	2	1	0
2011	India	Ghaziabad	DhoulaN/O	F	H	M	0	0	N/O	0	0	0	0	0	0	0	0	0	0	0	0	0	0	0	0	0	0	0	0	0	0	0	0	0	0	0	0	0	2.5	0	0	0	0	0	0	0	0	0	0
2011	India	Ghaziabad	DhoulaN/O	BKC	M	G	0	0	N/O	0	0	0	0	1	0	0	0	0	0	0	0	0	1	2	0	0	0	0	0	0	0	0	0	0	0	0	0	2	2	0	0	0	0	0	1	0	1	1	0
2011	India	Ghaziabad	Hapur	F	H	M	0	0	N/O	0	0	0	0	0	0	0	0	0	0	0	0	0	0	0	0	0	0	0	0	0	0	0	0	0	0	0	0	0	3	0	0	0	0	0	0	0	0	0	0
2011	India	Ghaziabad	DhoulaN/O	BKC	H	S	0	0	N/O	2	0	0	1	3	0	0	0	0	0	0	0	0	0	0	0	1	1	1	1	0	0	0	0	0	0	0	0	0	3	0	0	0	0	0	0	0	0	0	0
2011	India	Ghaziabad	Hapur	F	H	S	0	0	N/O	1	0	0	0	0	0	0	0	0	0	0	0	0	0	0	0	0	0	0	0	0	0	0	0	0	0	0	0	0	3	0	0	0	0	0	0	0	0	0	0
2011	India	Ghaziabad	DhoulaN/O	BKP	H	S	0	0	N/O	2	0	0	0	1	0	0	0	0	0	0	0	0	1	0	0	0	0	0	0	0	0	0	0	0	0	1	0	0	2	0	0	0	0	0	0	0	1	0	0
2011	India	Ghaziabad	DhoulaN/O	BKC	H	S	0	0	N/O	0	0	2	0	3	0	0	0	0	1	1	0	0	1	1	1	0	0	1	2	0	0	0	0	0	0	0	0	0	1.5	0	0	0	0	0	1	1	2	1	1
2011	India	Ghaziabad	DhoulaN/O	BKC	H	M	0	0	N/O	0	0	0	0	0	0	0	0	0	0	0	0	0	0	0	0	0	0	0	0	0	0	0	0	0	0	0	0	0	3	0	0	0	0	0	0	0	1	1	1
2011	India	Ghaziabad	DhoulaN/O	BKC	H	M	0	0	N/O	0	0	0	0	1	0	0	1	1	2	1	0	0	1	2	0	0	0	2	0	1	1	0	0	0	0	0	0	0	1.5	0	0	0	0	0	0	0	0	1	1
2011	India	Ghaziabad	Hapur	BKC	H	N/O	0	0	N/O	0	0	0	0	3	0	0	0	0	0	0	0	0	1	0	0	0	0	0	0	1	1	0	0	0	0	0	0	0	1.5	0	0	0	0	0	0	2	2	2	0
2011	India	Ghaziabad	Hapur	TGC	H	M	0	0	N/O	0	0	0	0	3	0	0	0	0	0	0	0	0	1	0	0	0	0	1	1	0	0	0	0	0	0	0	0	0	2	0	0	0	0	0	0	0	0	1	0
2011	India	Ghaziabad	Hapur	TGC	H	M	0	0	N/O	0	0	0	0	3	0	0	0	0	0	0	0	0	0	0	0	0	0	0	0	0	0	0	0	0	0	0	0	0	2	0	0	0	0	0	1	0	0	1	0
2011	India	Ghaziabad	Hapur	TGC	H	M	0	0	N/O	0	0	1	0	0	0	0	0	0	0	0	0	0	0	0	0	0	0	0	0	0	0	0	0	0	0	0	0	0	2.5	0	0	0	0	0	0	0	0	1	0
2011	India	Ghaziabad	Hapur	TGC	H	M	0	0	N/O	0	0	0	0	0	0	0	0	0	0	0	0	0	0	0	0	0	0	0	0	0	0	0	0	0	0	0	0	0	3	0	0	0	0	0	0	0	0	0	1
2011	India	Ghaziabad	Hapur	TGC	H	M	2	1	N/O	0	0	0	0	2	0	0	0	0	0	0	0	0	0	0	0	0	0	0	0	0	0	0	0	0	0	0	0	0	2	0	0	0	0	0	0	0	2	0	0
2011	India	Ghaziabad	Hapur	TGC	H	M	0	0	N/O	0	0	0	0	2	0	0	0	0	0	0	0	0	0	0	0	0	0	0	0	0	0	0	0	0	0	0	0	0	2	0	0	0	0	0	1	0	0	0	0
2011	India	Ghaziabad	Hapur	BKC	M	G	2	0	N/O	0	0	0	0	2	0	0	0	0	1	1	0	0	1	0	0	0	0	0	0	0	0	0	0	0	0	0	0	0	2.5	0	0	0	0	0	0	0	0	0	1
2011	India	Ghaziabad	Hapur	BKC	H	M	0	0	N/O	0	0	0	0	2	0	0	0	0	0	0	0	0	1	0	0	0	0	2	1	0	0	0	0	0	0	0	0	0	2	0	0	0	0	0	0	0	0	0	0
2011	India	Ghaziabad	Hapur	R	H	M	0	0	N/O	0	0	0	0	2	0	0	0	0	0	0	0	0	0	0	0	0	0	0	0	0	0	0	0	0	0	0	0	0	3	0	0	0	0	0	0	0	0	0	0
2011	India	Ghaziabad	Hapur	BKC	H	S	0	0	N/O	0	0	0	0	1	0	0	0	0	0	0	0	0	0	0	0	0	0	2	1	0	0	0	0	0	1	0	0	0	2.5	0	0	0	1	1	0	0	0	1	0
2011	India	Ghaziabad	Hapur	BKC	H	S	0	0	N/O	0	0	0	0	0	0	0	0	0	0	0	0	0	0	0	0	0	0	0	0	0	0	0	0	0	0	0	0	0	2.5	0	0	0	0	0	0	0	0	0	1
2011	India	Ghaziabad	Simbhaoli	TGC	H	M	0	0	N/O	1	0	0	0	2	0	0	0	0	0	0	0	0	0	0	0	0	0	0	0	0	0	0	0	0	0	0	0	0	2.5	0	0	0	0	0	0	0	0	0	0
2011	India	Ghaziabad	Simbhaoli	F	H	M	0	0	N/O	0	0	0	0	0	0	0	0	0	0	0	0	0	0	0	0	0	0	0	0	0	0	0	0	0	0	0	0	0	2	0	0	0	0	0	0	1	0	1	0
2011	India	Ghaziabad	Simbhaoli	TGC	H	S	0	0	N/O	0	0	0	0	1	0	0	0	0	0	0	0	0	0	0	0	0	0	2	1	0	0	0	0	0	0	0	0	0	1.5	0	0	0	0	0	0	0	2	2	0
2011	India	Ghaziabad	Simbhaoli	TGC	H	M	0	0	N/O	0	0	0	0	1	0	0	0	0	0	0	0	0	0	0	0	0	0	0	0	0	0	0	0	0	0	0	0	0	2	0	0	0	0	0	0	1	0	1	0
2011	India	Ghaziabad	Simbhaoli	TGC	H	S	0	0	N/O	0	0	0	0	1	0	0	0	0	0	0	0	0	1	0	0	0	0	2	2	0	0	0	0	0	0	N/O	0	0	1	0	0	0	0	0	0	0	1	1	1
2011	India	Ghaziabad	Simbhaoli	BKC	H	S	0	0	N/O	0	0	0	0	0	0	0	0	0	0	0	0	0	0	0	0	0	0	0	0	0	0	0	0	0	0	0	0	0	2	0	0	0	0	0	0	0	0	0	0
2011	India	Ghaziabad	Simbhaoli	BKC	H	S	0	0	N/O	0	0	0	0	2	0	0	0	0	0	0	0	0	0	0	0	0	0	0	0	0	0	3	0	0	0	0	0	0	2	0	0	0	2	2	1	2	2	1	0
2011	India	Ghaziabad	Simbhaoli	BKC	M	G	0	0	N/O	0	0	1	0	0	0	0	0	0	0	0	0	0	1	0	0	0	0	0	0	0	0	0	0	0	0	0	0	0	2.5	0	0	0	0	0	1	0	0	0	1
2011	India	Ghaziabad	Simbhaoli	O	M	G	0	0	N/O	0	0	0	1	1	0	0	0	0	0	0	0	0	0	0	0	0	0	0	0	0	0	0	0	0	0	0	0	0	1.5	0	0	0	0	0	1	0	0	0	0
2011	India	Ghaziabad	Simbhaoli	BKC	M	M	2	0	N/O	0	0	0	0	0	0	0	0	0	0	0	0	0	1	0	0	0	0	0	0	0	0	0	0	0	0	0	0	0	2	0	0	0	0	0	0	0	0	1	0
2011	India	Ghaziabad	Simbhaoli	BKC	H	M	2	0	N/O	0	0	0	0	1	0	0	0	0	0	0	0	0	1	0	0	1	1	0	0	0	0	0	0	0	0	N/O	0	0	2.5	0	0	0	0	0	1	0	0	0	0
2011	India	Ghaziabad	Simbhaoli	BKC	M	G	0	0	N/O	0	0	0	0	0	0	0	0	0	0	0	0	0	1	0	0	0	0	0	0	0	0	0	0	0	0	0	0	0	2	0	0	0	0	0	0	0	0	0	1
2011	India	Ghaziabad	Simbhaoli	BKC	M	G	0	0	N/O	0	0	0	0	2	0	0	0	0	0	0	0	0	1	0	0	0	0	0	0	0	0	0	0	0	0	0	0	0	2.5	0	0	0	0	0	0	0	0	0	0
2011	India	Ghaziabad	Simbhaoli	BKC	M	G	0	0	N/O	0	0	1	0	3	0	0	0	0	0	0	0	0	0	2	1	0	0	0	0	0	0	0	0	0	0	0	0	0	2.5	0	0	0	0	0	1	0	2	0	0
2011	India	Ghaziabad	Simbhaoli	BKC	H	M	0	0	N/O	0	0	0	0	3	0	0	0	0	0	0	0	0	0	1	1	0	0	0	0	0	0	0	0	0	0	0	0	0	1	0	0	0	0	0	0	0	0	2	2
2011	India	Ghaziabad	Simbhaoli	BKC	H	N/O	0	0	N/O	0	0	0	0	2	0	0	0	0	2	1	0	0	0	0	0	0	0	1	1	0	0	0	0	0	0	0	0	0	2	0	0	0	0	0	0	0	0	0	0
2011	India	Ghaziabad	Simbhaoli	BKC	H	S	0	0	N/O	0	0	0	0	2	0	0	0	0	0	0	0	0	1	2	1	0	0	0	0	0	0	0	0	0	0	0	0	0	2	0	0	0	0	0	0	0	0	2	1
2011	India	Ghaziabad	Simbhaoli	F	H	S	0	0	N/O	0	0	0	0	0	0	0	0	0	0	0	0	0	0	0	0	0	0	0	0	0	0	0	0	0	0	0	0	0	2	0	0	0	N/O	N/O	N/O	0	1	0	0
2011	India	Ghaziabad	Simbhaoli	BKP	D	M	2	0	0	0	0	0	0	3	0	0	0	0	0	0	0	0	1	0	0	0	0	0	0	0	0	0	0	0	0	0	0	0	2	0	0	0	0	0	1	0	0	0	0
2011	India	Ghaziabad	Simbhaoli	BKP	D	M	0	0	0	0	0	0	0	3	0	0	0	0	0	0	0	0	0	0	0	0	0	0	0	0	0	0	0	0	0	0	0	0	2	0	0	0	0	0	1	0	0	0	0
2011	India	Ghaziabad	Simbhaoli	BKP	D	M	2	0	0	0	0	0	0	1	0	0	0	0	0	0	0	0	0	0	0	0	0	0	0	0	0	0	0	0	0	0	0	0	2.5	0	0	0	0	0	1	0	0	0	0
2011	India	Ghaziabad	Simbhaoli	Cer	H	M	0	0	N/O	0	0	0	0	2	0	0	0	0	0	0	0	0	0	0	0	0	0	0	0	0	0	0	0	0	0	0	0	0	2.5	0	0	0	0	0	1	0	1	0	1
2011	India	Ghaziabad	Simbhaoli	Cer	H	M	0	0	N/O	0	0	0	0	1	0	0	0	0	0	0	0	0	0	0	0	0	0	0	0	0	0	0	0	0	0	0	0	0	3	0	0	0	0	0	0	0	0	0	0
2011	India	Ghaziabad	Simbhaoli	BKC	M	G	0	0	N/O	0	0	0	0	1	0	0	0	0	0	0	0	0	N/O	1	1	0	0	0	0	0	0	0	0	0	0	0	0	0	3	0	0	0	0	0	0	0	0	0	0
2011	India	Ghaziabad	Simbhaoli	TGC	H	M	0	0	N/O	0	0	0	0	0	0	0	0	0	0	0	0	0	1	0	0	0	0	0	0	0	0	0	0	0	0	0	0	0	1.5	0	0	0	0	0	1	0	0	1	0
2011	India	Ghaziabad	Simbhaoli	TGC	M	G	2	0	N/O	0	0	0	0	1	0	0	0	0	0	0	0	0	0	0	0	0	0	0	0	0	0	0	0	0	0	0	0	0	2.5	0	0	0	0	0	0	0	0	0	1
2011	India	Ghaziabad	Hapur	TGC	H	S	0	0	N/O	0	0	0	0	0	0	0	0	0	1	1	0	0	1	0	0	2	0	0	0	2	0	0	0	0	0	0	0	0	1.5	0	0	0	0	0	0	0	0	0	0
2011	India	Ghaziabad	Simbhaoli	BKC	H	M	0	0	N/O	0	0	0	0	2	0	0	0	0	0	0	0	0	2	0	0	0	0	0	0	0	0	0	0	0	0	0	0	0	2	0	0	0	0	0	0	0	0	0	0
2011	India	Ghaziabad	Simbhaoli	BKC	M	M	2	0	N/O	2	0	0	0	0	0	0	0	0	1	1	0	0	0	1	1	0	0	0	0	0	0	0	0	0	0	0	0	0	2.5	0	0	0	0	0	0	0	0	1	0
2011	India	Ghaziabad	Simbhaoli	BKC	M	G	2	0	N/O	0	0	0	1	2	0	0	0	0	0	0	0	0	0	0	0	0	0	0	0	0	0	0	0	0	0	1	0	1	2	0	0	0	0	0	1	0	0	0	0
2011	India	Ghaziabad	Simbhaoli	BKC	M	G	0	0	N/O	0	0	0	0	1	0	0	0	0	0	0	0	0	1	0	0	0	0	0	0	0	0	0	0	0	0	0	0	0	3	0	0	0	0	0	0	0	0	0	1
2011	India	Ghaziabad	Simbhaoli	BKC	M	G	2	0	N/O	0	0	0	0	1	0	0	0	0	0	0	0	0	0	0	0	0	0	0	0	0	0	0	0	0	0	0	0	0	2.5	0	0	0	0	0	0	0	0	0	0
2011	India	Ghaziabad	Simbhaoli	BKC	M	G	0	0	N/O	0	0	0	0	0	0	0	0	0	0	0	0	0	0	0	0	0	0	0	0	0	0	0	0	0	0	0	0	0	3	0	0	0	0	0	0	0	0	0	0
2011	India	Ghaziabad	Hapur	BKC	M	G	0	0	N/O	0	0	0	0	2	0	0	0	0	1	1	0	0	0	0	0	0	0	1	1	0	0	0	0	0	0	0	0	2	2	0	0	0	0	0	0	0	0	1	0
2011	India	Ghaziabad	Hapur	BKC	H	M	0	0	N/O	0	0	0	0	2	0	0	0	0	0	0	0	0	0	0	0	0	0	0	0	0	0	0	0	0	0	1	0	0	3	0	0	0	0	0	0	0	0	1	0
2011	India	Ghaziabad	Hapur	BKC	M	G	0	0	N/O	0	0	1	0	2	0	0	0	0	0	0	0	0	0	1	1	0	0	0	0	0	0	0	0	0	0	0	0	0	2.5	0	0	0	0	0	0	0	0	0	0
2011	India	Ghaziabad	Hapur	BT	H	M	0	0	N/O	0	0	0	0	1	0	0	0	0	0	0	0	0	0	0	0	0	0	0	0	0	0	0	0	0	0	0	0	0	4	0	0	0	0	0	0	0	0	0	0
2011	India	Ghaziabad	Hapur	BT	H	M	0	0	N/O	0	N/O	0	0	0	0	0	0	0	0	0	0	0	0	0	0	0	0	0	0	0	0	0	0	0	0	0	0	0	2.5	0	0	0	0	0	0	0	0	0	0
2011	India	Ghaziabad	Hapur	O	M	M	2	1	N/O	0	0	0	0	0	0	0	0	0	0	0	0	0	0	0	0	0	0	0	0	0	0	0	0	0	0	0	0	0	2	0	0	0	0	0	0	0	0	0	0
2011	India	Ghaziabad	Hapur	O	H	M	0	0	N/O	0	0	0	0	0	0	0	0	0	0	0	0	0	0	0	0	0	0	0	0	0	0	0	0	0	0	0	0	0	3	0	0	0	0	0	0	0	0	0	0
2011	India	Ghaziabad	Hapur	Cer	H	M	0	0	N/O	0	0	0	0	2	0	0	0	0	0	0	0	0	0	1	1	0	0	0	0	0	0	0	0	0	0	1	0	0	1.5	0	0	0	0	0	0	0	1	0	0
2011	India	Ghaziabad	Hapur	F	H	M	0	0	N/O	0	0	0	0	0	0	0	0	0	0	0	0	0	0	0	0	0	0	0	0	0	0	0	0	0	0	0	0	0	1	0	0	0	0	0	0	0	0	0	0
2011	India	Ghaziabad	Hapur	F	H	M	0	0	N/O	0	0	0	0	0	0	0	0	0	0	0	0	0	0	0	0	0	0	0	0	0	0	0	0	0	0	0	0	0	2	0	0	0	0	0	0	0	0	0	0
2011	India	Ghaziabad	Hapur	BKC	H	M	1	0	N/O	1	0	0	0	0	0	0	0	0	0	0	0	0	1	0	0	0	0	0	0	0	0	0	0	0	0	0	0	0	1	0	0	0	0	0	0	0	2	0	0
2011	India	Ghaziabad	Simbhaoli	TGC	M	G	2	1	N/O	0	0	0	0	1	0	0	0	0	0	0	0	0	0	0	0	0	0	0	0	0	0	0	0	0	0	0	0	0	2	0	0	0	0	0	0	0	0	0	0
2011	India	Ghaziabad	Simbhaoli	TGC	M	G	2	0	N/O	1	0	0	0	3	0	0	0	0	0	0	0	0	1	1	1	0	0	0	0	0	0	0	0	0	0	0	0	0	1.5	0	0	0	1	1	0	0	0	1	0
2011	India	Ghaziabad	Simbhaoli	TGC	M	G	0	0	N/O	0	0	0	0	0	0	0	0	0	0	0	0	0	0	0	0	0	0	0	0	0	0	0	0	0	0	0	0	0	2.5	0	0	0	0	0	0	0	0	1	0
2011	India	Ghaziabad	Simbhaoli	BKC	H	M	0	0	N/O	1	0	0	0	2	0	0	0	0	0	0	0	0	0	0	0	0	0	0	0	0	0	0	0	0	0	0	0	0	2.5	0	0	0	0	0	0	0	0	0	0
2011	India	Ghaziabad	Simbhaoli	F	H	S	0	0	N/O	1	0	0	0	0	0	0	0	0	0	0	0	0	0	0	0	0	0	0	0	0	0	0	0	0	0	0	0	0	2	0	0	0	0	0	0	0	0	0	0
2011	India	Ghaziabad	Simbhaoli	BKC	M	G	0	0	N/O	0	0	0	0	3	0	0	0	0	0	0	0	0	0	2	0	0	0	0	0	0	0	0	0	0	0	0	0	0	2	0	0	0	0	0	0	0	0	0	0
2011	India	Ghaziabad	Simbhaoli	TGC	H	M	0	0	N/O	0	0	0	0	2	0	0	0	0	2	1	0	0	0	0	0	0	0	0	0	0	0	0	0	0	0	0	0	1	1.5	0	0	0	0	0	0	0	0	0	1
2011	India	Ghaziabad	Simbhaoli	F	H	M	0	0	N/O	0	0	0	0	1	0	0	0	0	0	0	0	0	0	0	0	0	0	0	0	0	0	0	0	0	0	0	0	0	1	0	0	0	0	0	0	0	2	0	0
2011	India	Ghaziabad	Simbhaoli	F	H	M	0	0	N/O	0	0	0	0	0	0	0	0	0	0	0	0	0	0	0	0	0	0	0	0	0	0	0	0	0	0	1	0	0	2.5	0	0	0	0	0	0	0	0	0	0
2011	India	Ghaziabad	Simbhaoli	BKC	H	S	0	0	N/O	1	0	0	0	3	0	0	0	0	0	0	0	0	0	2	2	0	0	0	0	0	0	0	0	0	1	0	2	0	1	0	0	0	0	0	0	0	2	1	0
2011	India	Ghaziabad	Simbhaoli	BKC	M	M	2	0	N/O	2	0	0	0	3	0	0	0	0	0	0	0	0	1	1	1	0	0	0	0	0	0	0	0	0	0	0	0	0	2	1	0	0	0	0	1	0	0	0	0
2011	India	Ghaziabad	Simbhaoli	BKC	M	M	0	0	N/O	0	0	0	0	3	0	0	0	0	0	0	0	0	1	0	0	0	0	0	0	0	0	0	0	0	0	0	0	0	1	0	0	0	0	0	1	0	0	0	0
2011	India	Ghaziabad	Simbhaoli	BKC	H	M	0	0	N/O	0	0	1	0	3	0	0	0	0	2	0	0	0	0	0	0	0	0	0	0	0	0	0	0	0	0	0	0	0	1.5	0	0	0	0	0	0	0	1	1	0
2011	India	Ghaziabad	Simbhaoli	TPC	H	S	0	0	N/O	0	0	0	0	2	0	0	0	0	0	0	0	0	0	1	1	0	0	0	0	0	0	0	0	0	0	1	0	1	1.5	0	0	0	0	0	0	0	0	0	0
2011	India	Ghaziabad	Hapur	BKC	M	G	2	0	N/O	0	0	0	0	1	0	0	0	0	0	0	0	0	0	1	1	0	0	0	0	0	0	0	0	0	0	0	0	0	2.5	0	0	0	0	0	1	0	0	0	0
2011	India	Ghaziabad	Hapur	BKC	M	G	0	0	N/O	0	0	0	0	1	0	0	0	0	0	0	0	0	1	0	0	0	0	0	0	0	0	0	0	0	0	0	0	0	2.5	0	0	0	0	0	0	0	0	0	1
2011	India	Ghaziabad	Hapur	BKC	M	G	0	1	N/O	0	0	0	1	1	0	0	0	0	0	0	0	0	1	2	1	0	0	0	0	0	0	0	0	0	0	0	0	0	2.5	0	0	0	0	0	0	0	0	0	0
2011	India	Ghaziabad	Hapur	BKC	M	G	0	0	N/O	0	0	0	0	1	0	0	0	0	0	0	0	0	0	1	2	0	0	0	0	0	0	0	0	0	0	0	0	0	2	0	0	0	0	0	1	0	0	0	1
2011	India	Ghaziabad	Hapur	BKC	M	G	0	0	N/O	0	0	0	0	1	0	0	0	0	0	0	0	0	0	0	0	0	0	0	0	0	0	0	0	0	0	1	0	0	2	0	0	0	0	0	0	0	0	0	0
2011	India	Ghaziabad	Hapur	BKC	H	S	0	0	N/O	0	0	0	0	1	0	0	0	0	0	0	0	0	0	0	0	0	0	2	1	0	0	0	0	0	0	0	0	0	1.5	0	0	0	0	0	0	0	0	3	0
2011	India	Ghaziabad	Hapur	BKC	H	M	0	0	N/O	0	0	0	0	1	0	0	0	0	0	0	0	0	0	0	0	0	0	0	0	0	0	0	0	0	0	0	0	0	2	0	0	0	0	0	1	0	0	1	0
2011	India	Ghaziabad	Hapur	BKC	H	M	0	0	N/O	0	0	0	0	3	0	0	0	0	0	0	0	0	0	0	0	0	0	0	0	0	0	0	0	0	0	0	0	0	2	0	0	0	0	0	0	0	0	1	0
2011	India	Ghaziabad	Hapur	BKC	H	S	0	0	N/O	0	0	0	0	3	0	0	0	0	0	0	0	0	1	0	0	0	0	0	0	0	0	0	0	0	0	0	0	0	1.5	0	0	0	0	0	0	0	0	0	0
2011	India	Ghaziabad	Garh	BKC	H	M	0	0	N/O	0	0	0	0	0	0	0	0	0	0	0	0	0	0	0	0	0	0	0	0	0	0	0	0	0	0	0	0	0	1.5	0	0	0	0	0	1	0	0	0	0
2011	India	Ghaziabad	Garh	BKC	H	M	0	0	N/O	0	0	0	0	0	0	0	0	0	0	0	0	0	0	0	0	0	0	0	0	0	0	0	0	0	0	0	0	0	2.5	0	0	0	0	0	1	0	0	0	0
2011	India	Ghaziabad	Garh	BKC	H	M	0	0	N/O	0	0	0	0	2	0	0	0	0	0	0	0	0	0	0	0	0	0	0	0	0	0	0	0	0	0	1	0	0	2	0	0	0	0	0	0	0	0	1	0
2011	India	Ghaziabad	Garh	Cer	H	M	0	0	N/O	0	0	0	0	0	0	0	0	0	0	0	0	0	0	0	0	0	0	0	0	0	0	0	0	0	0	0	0	0	2.5	0	0	0	0	0	0	0	0	0	0
2011	India	Ghaziabad	Garh	F	H	M	0	0	N/O	0	0	0	0	0	0	0	0	0	0	0	0	0	0	0	0	0	0	0	0	0	0	0	0	0	0	0	0	0	2	0	0	0	0	0	N/O	0	0	2	2
2011	India	Ghaziabad	Garh	Cer	H	M	0	0	N/O	0	0	0	0	1	0	0	0	0	0	0	0	0	0	0	0	0	0	0	0	0	0	0	0	0	0	0	0	0	3	0	0	0	0	0	0	0	0	0	0
2011	India	Ghaziabad	Garh	R	H	M	0	0	N/O	1	0	0	0	1	0	0	0	0	0	0	0	0	0	0	0	1	1	0	0	0	0	0	0	0	0	0	0	0	3	0	0	0	0	0	0	1	1	0	0
2011	India	Ghaziabad	Garh	TGC	H	S	0	0	N/O	0	0	0	0	3	0	0	0	0	0	0	0	0	0	0	0	0	0	0	0	2	1	0	0	0	0	0	0	0	1	0	0	0	0	0	0	0	0	1	0
2011	India	Ghaziabad	Garh	BKC	H	M	0	0	N/O	0	0	0	0	3	0	0	0	0	0	0	0	0	0	0	0	0	0	0	0	0	0	0	0	0	0	0	0	0	2.5	0	0	0	0	0	1	0	1	1	0
2011	India	Ghaziabad	Garh	F	H	M	0	0	N/O	1	0	0	0	0	0	0	0	0	0	0	0	0	0	0	0	0	0	0	0	0	0	0	0	0	0	0	0	0	2.5	0	0	0	0	0	0	0	0	0	0
2011	India	Ghaziabad	Garh	BKC	H	M	0	0	N/O	0	0	0	0	0	0	0	0	0	0	0	0	0	0	0	0	0	0	0	0	0	0	0	0	0	0	0	0	0	2	0	0	0	0	0	0	0	0	1	0
2011	India	Ghaziabad	Garh	F	H	M	0	0	N/O	0	0	0	0	0	0	0	0	0	0	0	0	0	0	0	0	0	0	0	0	0	0	0	0	0	0	0	0	0	2	0	0	0	0	0	0	0	0	0	0
2011	India	Ghaziabad	Garh	F	H	M	0	0	N/O	0	1	0	0	0	0	0	0	0	0	0	0	0	0	0	0	0	0	0	0	0	0	0	0	0	0	0	0	0	2.5	0	0	0	0	0	1	0	0	0	0
2011	India	Ghaziabad	Garh	BKC	H	M	0	0	N/O	0	0	0	0	3	0	0	0	0	0	0	0	0	0	0	0	0	0	0	0	0	0	0	0	0	0	0	0	0	2.5	0	0	0	0	0	0	0	0	0	0
2011	India	Ghaziabad	Garh	BKC	H	M	0	0	N/O	0	0	0	2	3	0	0	0	0	2	0	0	0	0	2	3	0	0	0	0	0	0	0	0	0	0	0	0	0	1.5	0	0	0	0	0	1	0	1	0	1
2011	India	Ghaziabad	Garh	BKC	H	M	0	0	N/O	1	0	0	0	2	0	0	0	0	0	0	0	0	0	2	0	0	0	2	1	0	0	0	0	0	0	0	0	0	3	0	0	0	0	0	0	0	0	0	0
2011	India	Ghaziabad	Garh	BKC	H	M	0	0	N/O	0	0	0	0	3	0	0	0	0	0	0	0	0	1	1	1	0	0	0	0	0	0	0	0	1	0	0	1	0	1.5	0	0	0	0	0	1	0	0	0	0
2011	India	Haldwani	Dhari	TGP	H	G	0	0	N/O	0	0	0	0	2	0	0	0	0	0	0	0	0	0	0	0	0	0	0	0	0	0	0	0	0	0	0	0	0	2.5	0	0	0	0	0	0	0	1	0	0
2011	India	Haldwani	Bageshwar	TGP	M	M	0	0	N/O	0	0	0	0	2	0	0	0	0	0	0	0	0	0	0	0	0	0	2	0	0	0	0	0	0	0	0	3	1	1	0	0	0	0	0	1	0	1	0	0
2011	India	Haldwani	Bageshwar	TGP	M	M	2	0	N/O	0	0	0	0	1	0	0	0	0	0	0	0	0	0	2	0	0	0	0	0	0	0	2	0	0	0	0	0	0	1.5	0	0	0	0	0	0	0	0	0	0
2011	India	Haldwani	Bageshwar	TGP	M	G	0	0	N/O	1	0	0	1	3	0	0	0	0	0	0	0	0	1	0	0	2	0	2	0	2	0	0	0	0	0	0	3	0	1	0	0	0	0	0	1	0	1	1	0
2011	India	Haldwani	Bageshwar	TGP	M	M	0	0	N/O	0	0	0	1	3	0	0	0	0	0	0	0	0	1	1	1	0	0	0	0	0	0	0	0	0	0	0	3	0	1.5	0	0	0	0	0	0	0	0	0	0
2011	India	Haldwani	Bageshwar	TGP	M	M	2	0	N/O	1	0	0	0	3	0	0	0	0	0	0	0	0	0	0	0	0	0	0	0	2	0	0	0	0	0	0	4	0	1	0	0	0	0	0	1	0	0	1	0
2011	India	Haldwani	Bageshwar	TGP	M	M	0	0	N/O	0	0	0	1	3	0	0	0	0	0	0	0	0	0	0	0	0	0	0	0	0	0	0	0	0	0	0	4	0	1.5	0	0	0	0	0	0	0	0	0	0
2011	India	Haldwani	Dhari	TGP	H	G	0	0	N/O	0	0	0	0	1	0	0	0	0	0	0	0	0	0	0	0	0	0	0	0	0	0	0	0	1	0	0	0	0	2.5	0	0	0	0	0	0	0	0	0	1
2011	India	Haldwani	Dhari	TGP	H	M	0	0	N/O	0	0	0	0	1	0	0	0	0	0	0	0	0	1	2	0	0	0	1	1	0	0	0	0	0	0	0	0	0	2	0	0	0	0	0	1	0	0	1	0
2011	India	Haldwani	Dhari	TGP	H	G	2	0	N/O	1	0	0	0	2	0	0	0	0	2	0	0	0	0	1	1	0	0	0	0	0	0	0	0	2	0	0	0	2	1.5	0	0	0	0	0	0	0	2	0	0
2011	India	Haldwani	Dhari	TGP	H	G	0	0	N/O	0	0	0	1	3	0	0	0	0	0	0	0	0	0	0	0	0	0	0	0	0	0	0	0	0	0	0	0	0	2	0	0	0	0	0	0	1	1	0	0
2011	India	Haldwani	Dhari	TGP	H	G	0	0	N/O	0	0	0	1	3	0	0	0	0	0	0	0	0	0	0	0	0	0	0	0	0	0	0	0	0	0	0	3	0	1.5	0	0	0	0	0	1	0	0	0	0
2011	India	Haldwani	Dhari	TGP	H	M	0	0	N/O	0	0	0	0	1	0	0	0	0	0	0	0	0	0	0	0	0	0	0	0	0	0	0	0	0	0	1	0	0	1.5	0	1	0	0	0	1	0	0	0	0
2011	India	Haldwani	Dhari	TGP	H	G	0	0	N/O	0	0	0	0	1	0	0	0	0	0	0	0	0	0	0	0	0	0	0	0	0	0	0	0	0	0	0	0	1	2	0	0	0	0	0	0	0	0	0	0
2011	India	Haldwani	Dhari	TGP	H	M	0	0	N/O	0	0	0	1	2	0	0	0	0	0	0	0	0	1	2	0	0	0	0	0	0	0	0	0	0	0	0	0	0	2	0	0	0	0	0	0	0	2	1	0
2011	India	Haldwani	Dhari	TGP	M	G	0	0	N/O	0	0	0	1	1	0	0	0	0	0	0	0	0	0	0	0	0	0	2	0	0	0	0	0	0	0	0	0	0	1.5	0	0	0	0	0	0	0	0	0	0
2011	India	Haldwani	Dhari	TGP	H	G	0	0	N/O	0	0	0	0	1	0	0	0	0	0	0	0	0	0	0	0	0	0	0	0	0	0	0	0	0	0	0	0	0	2	0	0	0	0	0	1	0	0	0	0
2011	India	Haldwani	Dhari	TGP	H	G	0	0	N/O	0	0	0	0	3	0	0	0	0	0	0	0	0	0	0	0	0	0	0	0	0	0	0	0	0	0	0	3	0	2	0	0	0	0	0	1	0	1	0	1
2011	India	Haldwani	Dhari	TGP	H	G	0	0	N/O	0	0	0	0	1	0	0	0	0	0	0	0	0	0	0	0	0	0	0	0	0	0	0	0	0	0	0	0	0	1.5	0	0	0	0	0	1	0	0	0	0
2011	India	Haldwani	Dhari	TGP	H	S	0	1	N/O	0	0	0	0	2	0	0	0	0	0	0	0	0	0	2	0	0	0	0	0	1	1	0	0	0	0	0	3	0	1.5	0	0	0	0	0	1	0	0	1	0
2011	India	Haldwani	Dhari	TGP	H	S	0	0	N/O	0	0	0	0	2	0	0	0	0	0	0	0	0	0	0	0	0	0	0	0	0	0	0	0	2	0	0	3	0	2	0	0	0	0	0	1	0	1	1	0
2011	India	Haldwani	Dhari	TGP	H	S	0	0	N/O	0	0	0	0	3	0	0	0	0	0	0	0	0	0	1	2	0	0	0	0	0	0	0	0	1	0	0	0	1	1	0	0	0	0	0	0	0	0	1	0
2011	India	Haldwani	Dhari	TGP	H	G	0	0	N/O	0	0	0	0	1	0	0	0	0	0	0	0	0	0	0	0	0	0	0	0	0	0	0	0	0	0	0	0	0	2.5	0	0	0	0	0	0	0	0	0	0
2011	India	Haldwani	Dhari	TGP	H	S	0	0	N/O	1	0	0	0	3	0	0	0	0	0	0	0	0	0	0	0	0	0	0	0	0	0	0	0	0	0	0	0	1	2	0	0	0	0	0	0	0	0	0	0
2011	India	Haldwani	Bageshwar	TGP	M	M	0	0	N/O	1	0	0	0	2	0	0	0	0	0	0	0	0	0	0	0	0	0	1	1	0	0	0	0	0	0	0	3	0	2	0	0	0	0	0	0	0	0	1	1
2011	India	Haldwani	Bageshwar	TGP	M	M	0	0	N/O	1	0	0	1	3	0	0	0	0	0	0	0	0	0	1	1	0	0	0	0	0	0	0	0	0	0	0	4	0	1.5	0	0	0	0	0	1	0	1	0	0
2011	India	Haldwani	Bageshwar	TGP	M	M	2	1	N/O	1	0	0	0	2	0	0	0	0	0	0	0	0	0	0	0	0	0	0	0	0	0	0	0	0	0	0	0	0	2.5	0	0	0	0	0	0	0	0	0	1
2011	India	Haldwani	Bageshwar	TGP	M	M	2	1	N/O	0	0	0	0	1	0	0	0	0	0	0	0	0	1	0	0	0	0	0	0	0	0	0	0	0	0	0	0	2	2	0	0	0	0	0	0	0	0	0	0
2011	India	Haldwani	Dhari	TGP	H	G	0	0	N/O	0	0	0	0	2	0	0	0	0	0	0	0	0	0	0	0	0	0	0	0	0	0	0	0	0	0	0	3	1	1.5	0	0	0	0	0	0	0	0	1	0
2011	India	Haldwani	Dhari	TGP	H	G	0	0	N/O	1	0	0	0	3	0	0	0	0	0	0	0	0	0	0	0	0	0	0	0	0	0	0	0	0	0	0	0	0	1.5	0	0	0	0	0	0	1	0	1	0
2011	India	Haldwani	Bageshwar	TGP	M	M	0	0	N/O	1	0	0	0	1	0	0	0	0	0	0	0	0	0	1	1	0	0	0	0	1	1	0	0	0	0	0	4	0	1.5	0	0	0	0	0	1	0	0	0	0
2011	India	Haldwani	Dhari	TGP	H	S	0	0	N/O	0	0	0	0	3	0	0	0	0	0	0	0	0	0	0	0	0	0	0	0	0	0	0	0	0	0	0	0	0	1.5	0	0	0	0	0	1	0	0	0	0
2011	India	Haldwani	Bageshwar	TGP	M	M	0	0	N/O	0	0	0	0	2	0	0	0	0	0	0	0	0	0	0	0	0	0	0	0	0	0	0	0	0	0	0	4	2	1.5	0	0	0	0	0	1	0	0	0	0
2011	India	Haldwani	Dhari	TGP	H	S	0	0	N/O	0	0	0	0	0	0	0	0	0	0	0	0	0	0	0	0	0	0	0	0	0	0	0	0	0	0	0	0	0	2	0	0	0	0	0	0	0	0	0	0
2011	India	Haldwani	Dhari	TGP	H	S	0	0	N/O	0	0	0	1	3	0	0	0	0	0	0	0	0	0	0	0	0	0	0	0	0	0	0	0	0	0	0	0	0	1	0	0	0	0	0	0	0	0	0	0
2011	India	Haldwani	Bageshwar	TGP	M	M	0	0	N/O	0	0	1	1	2	0	0	0	0	0	0	0	0	0	2	0	0	0	2	1	2	0	0	0	2	0	0	4	0	2	0	0	0	0	0	1	0	0	0	0
2011	India	Haldwani	Bageshwar	TGP	M	M	0	0	N/O	0	0	0	0	1	0	0	0	0	0	0	0	0	0	1	1	0	0	0	0	2	0	0	0	0	0	0	3	0	2	0	0	0	0	0	1	1	1	0	0
2011	India	Haldwani	Okhal Kanda	TGP	H	M	0	0	N/O	0	0	0	0	3	0	0	0	0	0	0	0	0	0	0	0	0	0	0	0	0	0	0	0	0	0	0	0	1	2	0	0	0	0	0	0	0	0	0	0
2011	India	Haldwani	Bageshwar	TGP	M	M	0	0	N/O	0	0	0	0	2	0	0	0	0	0	0	0	0	0	2	1	0	0	0	0	0	0	0	0	0	0	0	3	0	1.5	0	0	0	0	0	0	0	0	0	0
2011	India	Haldwani	Okhal Kanda	TGP	M	M	0	0	N/O	0	0	0	1	3	0	0	0	0	0	0	0	0	0	0	0	0	0	0	0	0	0	0	0	0	0	1	0	0	1.5	0	1	0	0	0	0	0	0	0	0
2011	India	Haldwani	Bageshwar	TGP	M	M	0	0	N/O	0	0	0	1	3	0	0	0	0	0	0	0	0	0	1	1	0	0	0	0	2	0	0	0	0	0	0	3	0	1	0	0	0	0	0	1	0	0	0	0
2011	India	Haldwani	Okhal Kanda	TGP	M	M	0	0	N/O	2	0	0	0	0	2	0	0	0	0	0	0	0	0	0	0	0	0	0	0	0	0	0	0	0	0	0	0	0	1.5	0	0	0	0	0	1	0	0	0	0
2011	India	Haldwani	Okhal Kanda	TGP	M	M	0	0	N/O	0	1	0	0	2	0	0	0	0	0	0	0	0	0	0	0	0	0	0	0	0	0	0	0	0	0	0	0	0	2.5	0	0	0	0	0	1	0	0	0	0
2011	India	Haldwani	Bageshwar	TGP	M	M	0	1	N/O	1	0	0	1	3	0	0	0	0	0	0	0	0	1	2	1	0	0	0	0	2	1	0	0	0	1	1	4	0	1	0	0	0	0	0	0	0	0	0	0
2011	India	Haldwani	Bageshwar	TGP	M	M	0	0	N/O	1	0	0	0	3	0	0	0	0	0	0	0	0	1	1	1	0	0	0	0	2	0	0	0	0	0	0	4	1	2	0	0	0	0	0	1	0	0	1	0
2011	India	Haldwani	Okhal Kanda	TGP	M	M	0	0	N/O	0	0	0	1	3	0	0	0	0	0	0	0	0	0	0	0	0	0	0	0	2	0	0	0	0	N/O	1	0	0	1.5	0	0	0	0	0	0	0	0	0	0
2011	India	Haldwani	Okhal Kanda	TGP	M	M	0	0	N/O	0	1	0	0	3	0	0	0	0	0	0	0	0	1	0	0	0	0	0	0	0	0	0	0	0	0	1	0	0	2	0	0	0	0	0	0	0	0	0	0
2011	India	Haldwani	Bageshwar	TGP	M	M	0	0	N/O	0	0	0	1	1	0	0	0	0	0	0	0	0	0	0	0	0	0	1	1	0	0	0	0	1	0	0	4	0	2.5	0	0	0	0	0	0	0	0	0	0
2011	India	Haldwani	Okhal Kanda	TGP	M	M	0	0	N/O	0	0	0	0	2	0	0	0	0	0	0	0	0	0	0	0	0	0	0	0	0	0	0	0	0	0	0	0	1	2	0	0	0	0	0	0	0	0	0	0
2011	India	Haldwani	Bageshwar	TGP	M	M	0	0	N/O	1	0	0	0	3	0	0	0	0	0	0	0	0	1	0	0	0	0	0	0	0	0	0	0	0	0	0	4	0	2	0	0	0	0	0	0	0	0	0	0
2011	India	Haldwani	Okhal Kanda	TGP	M	M	0	0	N/O	0	1	0	0	2	0	0	0	0	0	0	0	0	0	0	0	0	0	0	0	0	0	0	0	0	0	0	0	0	2	0	0	0	0	0	0	0	0	0	0
2011	India	Haldwani	Bhimtal	ToR	H	G	0	0	N/O	0	0	0	0	1	0	0	0	0	0	0	0	0	1	0	0	0	0	0	0	1	1	2	0	0	0	0	0	0	2	0	0	0	0	0	1	0	0	2	2
2011	India	Haldwani	Bageshwar	TGP	M	M	0	0	N/O	1	0	0	0	1	0	0	0	0	0	0	0	0	0	2	0	0	0	0	0	0	0	0	0	0	0	0	4	0	2	0	0	0	0	0	0	0	0	0	0
2011	India	Haldwani	Bhimtal	ToR	H	S	0	0	N/O	0	0	1	0	2	0	0	0	0	0	0	0	0	1	0	0	0	0	0	0	0	0	0	0	2	0	0	0	0	2	0	0	0	0	0	1	2	2	1	0
2011	India	Haldwani	Bageshwar	TGP	M	M	0	0	N/O	0	0	0	0	1	0	0	0	0	0	0	0	0	0	0	0	0	0	0	0	0	0	0	0	0	0	0	4	0	2	0	0	0	0	0	0	0	0	0	0
2011	India	Haldwani	Bhimtal	ToR	H	G	0	1	N/O	2	0	0	1	3	0	0	0	0	0	0	0	0	0	1	2	0	0	1	1	0	0	0	0	0	0	1	0	0	1.5	0	0	0	0	0	0	0	2	1	0
2011	India	Haldwani	Bhimtal	ToR	H	G	2	0	N/O	0	0	0	0	1	0	0	0	0	0	0	0	0	1	1	1	0	0	0	0	0	0	2	0	0	0	0	0	0	1.5	0	0	0	0	0	2	1	2	1	1
2011	India	Haldwani	Bageshwar	TGP	M	M	0	0	N/O	0	0	0	0	2	2	0	0	0	0	0	0	0	1	1	1	0	0	0	0	0	0	0	0	0	0	0	4	0	1.5	0	0	0	0	0	0	0	0	0	0
2011	India	Haldwani	Bhimtal	ToR	H	G	0	0	N/O	1	0	0	0	2	0	0	0	0	0	0	0	0	0	0	0	0	0	0	0	0	0	0	0	0	0	0	0	0	3	0	1	0	0	0	1	0	1	0	0
2011	India	Haldwani	Bageshwar	TGP	M	M	1	0	N/O	0	0	0	0	1	0	0	0	0	0	0	0	0	0	0	0	0	0	0	0	0	0	0	0	0	0	0	4	0	2	0	0	0	0	0	0	0	0	0	0
2011	India	Haldwani	Bhimtal	ToR	H	G	0	0	N/O	0	0	0	0	2	2	0	0	0	0	0	0	0	0	0	0	0	0	0	0	0	0	0	0	0	0	0	0	0	2.5	0	0	0	0	0	2	0	0	1	0
2011	India	Haldwani	Bhimtal	ToR	H	G	0	0	N/O	0	1	0	0	3	0	0	0	0	0	0	0	0	1	0	0	0	0	0	0	0	0	0	0	0	0	0	3	0	1	0	0	0	0	0	1	2	0	1	0
2011	India	Haldwani	Bageshwar	TGP	M	M	0	0	N/O	1	0	0	0	3	0	0	0	0	0	0	0	0	0	0	0	0	0	0	0	0	0	0	0	0	0	1	4	0	2	0	0	0	0	0	0	0	0	0	0
2011	India	Haldwani	Bageshwar	TGP	M	M	0	0	N/O	1	0	0	1	2	0	0	0	0	0	0	0	0	0	0	0	0	0	0	0	1	1	0	0	0	0	0	3	0	1.5	0	0	0	0	0	0	0	0	0	0
2011	India	Haldwani	Bageshwar	TGP	M	M	0	1	N/O	0	0	0	0	1	0	0	0	0	0	0	0	0	1	0	0	0	0	0	0	0	0	0	0	0	0	0	3	2	2	0	0	0	0	0	0	0	0	0	0
2011	India	Haldwani	Bageshwar	TGP	M	M	0	0	N/O	0	0	0	0	3	0	0	0	0	0	0	0	0	0	1	1	0	0	0	0	1	1	0	0	1	0	0	4	0	1.5	0	0	0	0	0	0	0	0	0	0
2011	India	Haldwani	Bageshwar	TGP	M	M	0	0	N/O	0	0	0	0	3	0	0	0	0	0	0	0	0	0	0	0	0	0	0	0	0	0	0	0	0	0	0	3	0	2	0	0	0	0	0	0	1	0	0	0
2011	India	Haldwani	Bageshwar	TGP	M	M	2	1	N/O	1	0	0	0	3	0	0	0	0	0	0	0	0	0	0	0	0	0	0	0	0	0	0	0	0	0	0	3	0	2	0	0	0	0	0	0	0	0	0	0
2011	India	Haldwani	Bageshwar	TGP	M	M	0	0	N/O	1	0	0	0	1	0	0	0	0	0	0	0	0	0	0	0	0	0	0	0	0	0	0	0	0	0	0	3	0	2	0	1	0	0	0	0	0	0	0	0
2011	India	Haldwani	Bageshwar	TGP	M	M	0	0	N/O	0	0	0	0	3	0	0	0	0	0	0	0	0	0	0	0	0	0	0	0	0	0	0	0	0	0	0	3	0	2	0	0	0	0	0	0	0	0	1	2
2011	India	Haldwani	Bageshwar	TGP	M	M	0	1	N/O	0	0	0	0	3	0	0	0	0	0	0	0	0	0	0	0	0	0	0	0	0	0	0	0	0	0	0	4	0	1.5	0	0	0	0	0	0	0	0	0	0
2011	India	Haldwani	Bageshwar	TGP	M	M	0	0	N/O	0	0	0	0	2	0	0	0	0	0	0	0	0	0	0	0	0	0	0	0	0	0	0	0	0	0	0	4	0	1.5	0	0	0	0	0	1	0	1	0	0
2011	India	Haldwani	Bageshwar	TGP	M	M	0	0	N/O	0	0	0	0	1	0	0	0	0	0	0	0	0	0	2	0	2	1	2	0	0	0	0	0	0	0	0	3	2	1.5	0	0	0	0	0	0	0	0	1	0
2011	India	Haldwani	Bageshwar	TGP	M	M	0	0	N/O	0	0	0	0	2	0	0	0	0	0	0	0	0	0	0	0	1	1	0	0	0	0	0	0	0	0	0	3	0	2	0	0	0	0	0	0	0	0	0	0
2011	India	Haldwani	Bageshwar	TGP	M	M	0	0	N/O	0	0	0	0	1	0	0	0	0	0	0	0	0	0	0	0	0	0	0	0	0	0	0	0	0	0	0	3	1	2	0	0	0	0	0	1	0	0	0	0
2011	India	Haldwani	Bageshwar	TGP	M	M	0	0	N/O	2	0	0	0	1	0	0	0	0	0	0	0	0	1	2	1	0	0	0	0	2	1	0	0	0	0	0	4	0	1	0	0	0	0	0	1	0	0	1	1
2011	India	Haldwani	Bageshwar	TGP	M	M	0	0	N/O	0	0	0	0	1	2	0	0	0	0	0	0	0	1	1	1	0	0	0	0	2	0	0	0	0	0	0	4	2	1.5	0	0	0	0	0	0	1	0	0	0
2011	India	Haldwani	Bageshwar	TGP	M	M	0	0	N/O	0	0	0	0	3	0	0	0	0	0	0	0	0	0	1	1	0	0	0	0	0	0	0	0	0	0	0	4	0	1.5	0	1	0	0	0	1	0	0	0	0
2011	India	Haldwani	Bageshwar	TGP	M	M	0	0	N/O	0	0	0	0	2	0	0	0	0	0	0	0	0	1	0	0	0	0	0	0	0	0	0	0	0	0	0	0	0	1	0	0	0	0	0	1	0	0	0	0
2011	India	Haldwani	Bageshwar	TGP	M	M	0	0	N/O	0	0	0	0	1	0	0	0	0	0	0	0	0	0	0	0	0	0	0	0	0	0	0	0	0	0	0	3	0	2	0	0	0	0	0	0	0	0	0	0
2011	India	Haldwani	Bageshwar	TGP	M	M	0	0	N/O	0	0	0	0	2	0	0	0	0	0	0	0	0	1	2	0	0	0	2	0	0	0	0	0	0	0	0	4	0	1.5	0	0	0	0	0	0	0	0	0	0
2011	India	Haldwani	Bageshwar	TGP	M	M	0	1	N/O	0	0	0	0	1	0	0	0	0	0	0	0	0	1	2	1	0	0	0	0	0	0	0	0	0	0	0	3	0	1.5	0	0	0	0	0	0	0	0	0	0
2011	India	Haldwani	Bageshwar	TGP	M	M	0	0	N/O	0	0	0	0	1	2	0	0	0	0	0	0	0	1	2	0	0	0	0	0	2	0	0	0	2	0	0	4	0	1.5	0	0	0	0	0	0	0	0	0	0
2011	India	Haldwani	Bageshwar	TGP	M	M	0	0	N/O	1	0	0	0	2	0	0	0	0	0	0	0	0	1	0	0	0	0	0	0	0	0	0	0	0	0	0	0	0	2	0	0	0	0	0	2	0	0	0	0
2011	India	Haldwani	Bageshwar	TGP	M	M	0	0	N/O	1	0	0	0	2	0	0	0	0	0	0	0	0	1	1	1	0	0	1	1	2	0	0	0	0	0	0	4	0	2	0	0	0	0	0	1	0	0	0	0
2011	India	Haldwani	Bageshwar	TGP	M	M	2	0	N/O	0	0	0	0	1	0	0	0	0	0	0	0	0	1	0	0	0	0	0	0	0	0	0	0	0	0	0	3	0	2.5	0	0	0	0	0	0	0	0	0	0
2011	India	Haldwani	Bageshwar	TGP	M	M	0	1	N/O	1	0	0	0	2	0	0	0	0	0	0	0	0	1	2	0	0	0	0	0	0	0	0	0	0	0	0	4	0	1	0	0	0	0	0	1	0	0	0	0
2011	India	Haldwani	Bageshwar	TGP	M	M	0	0	N/O	0	0	0	0	1	0	0	0	0	0	0	0	0	1	2	0	0	0	0	0	0	0	0	0	0	0	0	0	0	2	0	0	0	0	0	1	0	0	0	0
2011	India	Haldwani	Bageshwar	TGP	M	M	0	0	N/O	2	0	0	1	2	0	0	0	0	0	0	2	0	1	0	0	0	0	0	0	0	0	2	0	0	0	0	4	0	1.5	0	0	0	0	0	0	0	0	0	0
2011	India	Haldwani	Bageshwar	TGP	M	M	0	0	N/O	1	0	0	0	1	0	0	0	0	0	0	0	0	1	0	0	0	0	0	0	0	0	0	0	0	0	0	3	0	2	0	1	0	0	0	1	0	0	0	0
2011	India	Haldwani	Bhimtal	ToR	H	G	0	0	N/O	0	0	0	0	1	0	0	0	0	0	0	0	0	1	0	0	0	0	0	0	0	0	1	1	1	0	0	0	0	2	0	0	0	0	0	1	1	1	1	1
2011	India	Haldwani	Bajpur	BKC	H	M	0	1	N/O	2	0	0	0	3	0	0	0	0	0	0	0	0	0	0	0	0	0	0	0	2	0	0	0	0	0	0	0	2	2	0	0	0	0	0	0	0	0	0	0
2011	India	Haldwani	Bajpur	BKC	M	G	0	0	N/O	0	0	0	0	1	0	0	0	0	0	0	0	0	1	0	0	0	0	2	0	2	0	0	0	2	0	0	0	0	2	0	0	0	0	0	1	0	0	1	1
2011	India	Haldwani	Bajpur	BKC	H	M	0	0	N/O	1	0	0	0	3	0	0	0	0	1	1	0	0	2	1	1	0	0	0	0	0	0	2	0	0	0	0	0	0	1	0	0	0	0	0	0	1	1	1	1
2011	India	Haldwani	Bajpur	BKC	H	M	0	0	N/O	0	0	0	0	1	0	0	0	0	0	0	0	0	1	0	0	0	0	0	0	0	0	0	0	0	0	0	0	0	3	0	0	0	0	0	1	2	2	1	0
2011	India	Haldwani	Bajpur	BKC	H	M	0	0	N/O	1	0	0	0	3	0	0	0	0	0	0	0	0	1	0	0	0	0	0	0	0	0	0	0	2	0	0	0	0	2	0	0	0	0	0	1	1	2	1	0
2011	India	Haldwani	Baitalghat	TGP	H	G	0	0	N/O	1	0	0	0	3	0	0	0	0	0	0	0	0	0	0	0	0	0	0	0	0	0	0	0	0	0	0	3	0	1.5	0	0	0	0	0	0	1	0	1	0
2011	India	Haldwani	Baitalghat	TGP	H	G	0	0	N/O	1	0	0	0	1	0	0	0	0	0	0	0	0	0	0	0	0	0	0	0	0	0	0	0	0	0	0	3	0	1.5	0	0	0	0	0	0	0	0	0	0
2011	India	Haldwani	Baitalghat	TGP	H	G	0	0	N/O	1	0	0	0	1	0	0	0	0	0	0	2	0	0	0	0	0	0	0	0	0	0	0	0	2	0	0	3	0	2	0	0	0	0	0	0	0	0	1	0
2011	India	Haldwani	Baitalghat	TGP	H	G	0	0	N/O	0	0	0	0	1	0	0	0	0	0	0	0	0	0	0	0	0	0	0	0	0	0	0	0	0	0	0	3	2	1	0	0	0	0	0	0	0	0	0	0
2011	India	Haldwani	Baitalghat	TGP	H	G	0	0	N/O	0	0	0	0	1	0	0	0	0	0	0	0	0	0	0	0	0	0	0	0	0	0	2	0	0	0	0	3	0	1	0	0	0	0	0	0	0	0	0	0
2011	India	Haldwani	Baitalghat	TGP	H	G	0	0	N/O	0	0	0	1	2	0	0	0	0	0	0	2	0	0	0	0	0	0	0	0	0	0	2	0	0	0	0	3	0	1.5	0	0	0	0	0	0	0	0	0	0
2011	India	Haldwani	Baitalghat	TGP	H	G	0	0	N/O	1	0	0	1	3	2	0	0	0	0	0	2	0	0	0	0	0	0	1	1	0	0	0	0	0	0	0	3	0	2	0	1	0	0	0	1	0	0	1	0
2011	India	Haldwani	Bhimtal	TGP	H	G	0	1	N/O	1	0	0	1	3	0	0	0	0	0	0	0	0	0	0	0	0	0	0	0	0	0	0	0	0	0	0	4	0	1.5	0	0	0	0	0	2	0	1	0	0
2011	India	Haldwani	Bhimtal	TGP	H	S	0	0	N/O	1	0	0	0	1	0	0	0	0	0	0	0	0	0	0	0	0	0	0	0	0	0	0	0	0	0	0	4	0	3	0	0	0	0	0	1	0	0	0	0
2011	India	Haldwani	Bajpur	BKC	H	S	0	0	N/O	1	0	2	1	3	0	0	0	0	0	0	0	0	0	2	0	0	0	2	1	0	0	0	0	2	0	0	0	0	1.5	0	0	0	0	0	0	0	1	0	1
2011	India	Haldwani	Bhimtal	TGP	H	G	0	1	N/O	0	0	0	0	3	0	0	0	0	0	0	0	0	0	1	1	0	0	0	0	0	0	0	0	0	0	0	0	2	1.5	0	0	0	0	0	1	0	1	0	0
2011	India	Haldwani	Bajpur	BKC	H	M	0	0	N/O	2	0	1	0	3	0	0	0	0	0	0	0	0	1	2	0	0	0	2	0	1	1	2	0	2	0	0	0	2	2	0	0	0	0	0	1	2	2	1	1
2011	India	Haldwani	Bhimtal	TGP	H	S	0	0	N/O	1	0	0	1	2	0	0	0	0	0	0	0	0	0	0	0	0	0	0	0	0	0	0	0	0	0	0	3	0	1.5	0	0	0	0	0	0	0	1	1	0
2011	India	Haldwani	Bajpur	BKC	H	S	0	0	N/O	1	0	0	0	0	0	0	0	0	0	0	0	0	0	0	0	0	0	0	0	0	0	0	0	0	0	0	0	0	2	0	0	0	0	0	1	0	0	0	1
2011	India	Haldwani	Bajpur	BKC	H	G	0	0	N/O	0	0	2	0	3	0	0	0	0	1	1	0	0	1	0	0	0	0	1	1	0	0	0	0	0	0	0	0	0	2.5	0	0	0	0	0	1	0	2	1	1
2011	India	Haldwani	Bhimtal	TGP	H	G	0	0	N/O	0	0	0	0	1	0	0	0	0	0	0	0	0	0	1	1	0	0	0	0	0	0	3	1	0	0	0	4	0	1.5	0	0	0	0	0	0	0	0	0	1
2011	India	Haldwani	Bajpur	BKC	H	S	0	0	N/O	2	0	0	0	3	0	0	0	0	0	0	0	0	0	0	0	0	0	0	0	0	0	0	0	2	0	0	0	0	1.5	0	0	0	0	0	1	0	1	1	1
2011	India	Haldwani	Bhimtal	TGP	H	G	0	0	N/O	1	0	0	0	1	0	0	0	0	0	0	0	0	0	0	0	0	0	0	0	0	0	0	0	0	0	0	3	0	1.5	0	0	0	0	0	0	0	0	1	0
2011	India	Haldwani	Bajpur	BKC	H	M	0	0	N/O	1	0	2	0	3	0	0	0	0	0	0	0	0	0	2	0	0	0	1	1	2	0	0	0	2	0	0	0	0	1	0	0	0	0	0	1	0	0	1	1
2011	India	Haldwani	Bajpur	BKC	H	M	0	0	N/O	1	0	0	0	1	0	0	0	0	0	0	0	0	0	0	0	0	0	2	0	0	0	0	0	1	0	0	0	0	1.5	0	0	0	0	0	1	0	0	2	1
2011	India	Haldwani	Bhimtal	TGP	H	S	2	0	N/O	2	0	0	0	1	0	0	0	0	0	0	0	0	0	2	0	0	0	0	0	1	1	0	0	0	0	0	3	2	2	0	0	0	0	0	1	0	0	0	0
2011	India	Haldwani	Bajpur	BKC	H	M	0	0	N/O	2	0	0	0	3	0	0	0	0	0	0	0	0	1	1	1	0	0	1	1	1	1	2	0	2	0	0	0	1	1	0	0	0	0	0	1	1	0	1	0
2011	India	Haldwani	Bhimtal	TGP	H	G	0	0	N/O	2	0	0	0	2	0	0	0	0	0	0	0	0	0	0	0	0	0	0	0	0	0	0	0	0	0	0	3	0	2	0	1	0	0	0	0	0	0	0	0
2011	India	Haldwani	Bhimtal	TGP	H	G	0	0	N/O	1	0	0	1	2	0	0	0	0	0	0	2	0	1	0	0	0	0	0	0	0	0	0	0	1	0	0	0	0	2.5	0	0	0	0	0	1	0	0	1	1
2011	India	Haldwani	Bajpur	BKC	H	M	0	0	N/O	1	0	0	0	3	0	0	0	0	0	0	0	0	1	1	1	0	0	2	0	0	0	2	0	1	0	0	0	0	1.5	0	0	0	0	0	0	0	0	1	0
2011	India	Haldwani	Bajpur	BKC	H	M	0	1	N/O	1	0	0	0	1	0	0	0	0	0	0	0	0	1	0	0	0	0	0	0	0	0	2	0	0	0	0	0	0	2	0	0	0	0	0	0	0	1	0	1
2011	India	Haldwani	Bajpur	BKC	H	M	0	0	N/O	2	0	0	0	1	0	0	1	1	0	0	0	0	1	1	1	0	0	0	0	0	0	0	0	0	0	0	0	0	3	0	0	0	0	0	1	0	0	0	0
2011	India	Haldwani	Bhimtal	TGP	H	G	2	0	N/O	1	0	0	1	3	0	0	0	0	0	0	0	0	1	1	1	0	0	0	0	1	1	0	0	0	0	0	0	0	1.5	0	0	1	1	3	1	0	0	1	0
2011	India	Haldwani	Bajpur	BKC	H	S	0	0	N/O	1	0	0	0	1	0	0	0	0	0	0	0	0	2	0	0	0	0	1	1	0	0	0	0	1	0	0	0	0	2	0	0	0	0	0	0	0	0	1	0
2011	India	Haldwani	Bajpur	BKC	H	S	0	0	N/O	1	0	0	0	3	0	0	0	0	0	0	0	0	0	0	0	0	0	1	1	1	1	0	0	2	0	0	0	0	2	0	0	0	0	0	1	2	2	1	0
2011	India	Haldwani	Bhimtal	ToR	H	G	0	0	N/O	2	0	0	0	2	0	0	0	0	0	0	0	0	2	0	0	0	0	0	0	0	0	0	0	0	0	0	0	0	1.5	0	0	0	0	0	0	1	2	1	0
2011	India	Haldwani	Bhimtal	ToR	H	G	0	0	N/O	0	0	0	0	2	0	0	0	0	0	0	0	0	0	0	0	0	0	0	0	0	0	0	0	0	0	0	0	0	2	0	0	0	0	0	1	2	1	0	1
2011	India	Haldwani	Bhimtal	ToR	H	G	0	0	N/O	0	0	0	0	1	0	0	0	0	0	0	0	0	1	1	0	0	0	0	0	0	0	0	0	2	0	0	0	1	1.5	0	0	0	0	0	1	1	1	1	0
2011	India	Haldwani	Bajpur	BKC	H	M	0	0	N/O	2	0	0	0	2	0	0	0	0	0	0	2	0	1	0	0	0	0	0	0	0	0	0	0	0	1	0	0	0	2	0	0	0	0	0	1	1	2	0	1
2011	India	Haldwani	Bajpur	BKC	H	M	0	0	N/O	0	0	1	0	2	0	0	0	0	0	0	0	0	0	0	0	0	0	2	0	0	0	0	0	1	0	0	0	0	2	0	0	0	0	0	1	0	2	1	1
2011	India	Haldwani	Bhimtal	ToR	H	G	0	0	N/O	0	0	0	0	0	0	0	0	0	0	0	0	0	0	0	0	0	0	0	0	0	0	0	0	0	0	0	0	0	2	0	0	0	0	0	1	1	0	0	0
2011	India	Haldwani	Bhimtal	ToR	H	G	0	0	N/O	1	0	0	0	2	0	0	0	0	0	0	0	0	1	0	0	0	0	0	0	0	0	0	0	0	0	0	0	0	1.5	0	0	0	0	0	0	1	2	1	0
2011	India	Haldwani	Bajpur	BKC	H	M	0	0	N/O	1	0	0	0	2	0	0	0	0	0	0	0	0	1	0	0	0	0	1	1	2	0	2	0	1	0	0	0	0	2	0	0	0	0	0	1	1	2	1	2
2011	India	Haldwani	Bajpur	BKC	H	M	0	0	N/O	1	0	0	0	0	0	0	0	0	2	0	0	0	1	0	0	0	0	0	0	0	0	0	0	0	0	0	0	0	2	0	0	0	0	0	1	1	0	2	1
2011	India	Haldwani	Bajpur	BKC	H	M	0	0	N/O	1	0	0	0	3	0	0	0	0	0	0	0	0	1	1	1	0	0	1	1	1	1	0	0	1	0	0	0	0	1	0	0	0	0	0	1	0	1	1	1
2011	India	Haldwani	Bhimtal	ToR	H	G	0	0	N/O	0	0	0	0	3	0	0	0	0	0	0	0	0	0	1	1	0	0	0	0	0	0	2	0	1	0	0	0	1	1	0	0	0	0	0	1	1	2	1	0
2011	India	Haldwani	Bajpur	BKC	H	M	0	0	N/O	2	0	0	0	2	0	0	0	0	0	0	0	0	0	1	1	0	0	2	0	2	0	0	0	1	0	0	0	0	2	0	0	0	0	0	1	0	2	1	1
2011	India	Haldwani	Bajpur	BKC	H	M	0	0	N/O	2	0	0	0	1	0	0	0	0	0	0	2	1	1	1	1	0	0	1	1	0	0	0	0	0	0	1	0	0	1	0	0	0	0	0	1	1	2	1	1
2011	India	Haldwani	Bhimtal	ToR	H	G	0	0	N/O	1	0	0	0	1	0	0	0	0	0	0	0	0	0	0	0	0	0	0	0	0	0	0	0	1	0	0	0	0	1.5	0	0	0	0	0	1	2	2	1	0
2011	India	Haldwani	Bajpur	BKC	H	S	0	0	N/O	0	0	0	0	1	0	0	0	0	0	0	0	0	1	1	1	0	0	1	1	0	0	0	0	2	0	0	0	0	2.5	0	0	0	0	0	1	0	2	2	1
2011	India	Haldwani	Bajpur	BKC	H	S	0	0	N/O	0	0	0	0	3	0	0	0	0	0	0	0	0	0	1	1	0	0	2	0	0	0	0	0	1	0	0	0	0	2	0	0	0	0	0	1	1	1	0	1
2011	India	Haldwani	Bhimtal	ToR	H	G	0	0	N/O	1	1	0	0	3	0	0	0	0	1	1	0	0	1	0	0	0	0	0	0	0	0	0	0	2	0	0	0	0	2	0	0	0	0	0	2	0	2	1	1
2011	India	Haldwani	Bhimtal	ToR	H	G	0	0	N/O	0	0	1	0	1	0	0	0	0	0	0	0	0	1	0	0	0	0	0	0	0	0	0	0	1	0	0	0	1	2	0	0	0	0	0	1	2	2	0	0
2011	India	Haldwani	Bhimtal	ToR	H	G	0	0	N/O	0	0	0	0	1	0	0	0	0	0	0	0	0	0	0	0	0	0	0	0	0	0	0	0	0	0	0	0	0	1.5	0	0	0	0	0	1	0	1	1	0
2011	India	Haldwani	Bhimtal	ToR	H	G	0	0	N/O	0	0	0	0	2	0	0	0	0	0	0	0	0	0	0	0	0	0	0	0	0	0	0	0	0	0	0	0	1	2	0	0	0	0	0	0	0	0	0	0
2011	India	Haldwani	Bhimtal	ToR	H	G	0	0	N/O	0	0	0	0	3	0	0	0	0	0	0	0	0	0	2	1	0	0	0	0	0	0	0	0	0	0	0	0	1	2	0	0	0	0	0	0	0	2	1	1
2011	India	Haldwani	Gadarpur	BKC	H	S	0	0	N/O	2	0	2	1	1	0	0	0	0	0	0	0	0	0	1	1	0	0	0	0	0	0	0	0	3	0	0	0	0	1.5	0	0	0	0	0	1	0	1	0	0
2011	India	Haldwani	Gadarpur	BKC	H	M	0	0	N/O	2	1	0	0	3	0	0	0	0	0	0	0	0	1	0	0	0	0	0	0	0	0	0	0	1	0	0	0	0	2	0	0	0	0	0	1	1	2	1	1
2011	India	Haldwani	Gadarpur	BKC	H	M	0	0	N/O	0	0	0	1	2	0	0	0	0	0	0	0	0	1	0	0	0	0	0	0	0	0	0	0	1	0	0	0	0	1	0	0	0	0	0	1	2	1	1	0
2011	India	Haldwani	Gadarpur	BKC	H	M	0	0	N/O	1	0	1	0	3	0	0	0	0	1	1	0	0	1	0	0	0	0	0	0	0	0	0	0	1	0	0	0	0	1.5	0	0	0	0	0	1	2	2	1	1
2011	India	Haldwani	Gadarpur	BKC	H	S	0	0	N/O	2	0	0	0	2	0	0	0	0	0	0	0	0	1	2	0	0	0	1	1	1	1	0	0	1	0	0	0	0	1	0	0	0	0	0	1	1	2	1	1
2011	India	Haldwani	Gadarpur	BKC	H	M	0	0	N/O	1	0	0	0	2	0	0	0	0	0	0	0	0	1	0	0	0	0	0	0	0	0	0	0	0	0	0	0	0	1.5	0	0	0	0	0	1	0	1	1	1
2011	India	Haldwani	Gadarpur	BKC	H	S	0	0	N/O	1	0	0	0	1	0	0	0	0	1	1	0	0	2	0	0	0	0	1	1	2	0	0	0	2	0	0	0	0	1	0	0	0	0	0	1	0	1	2	1
2011	India	Haldwani	Gadarpur	BKC	H	S	0	0	N/O	1	0	0	0	3	0	0	0	0	0	0	0	0	1	0	0	0	0	0	0	1	1	0	0	1	0	0	0	0	1	0	0	0	0	0	0	2	1	1	2
2011	India	Haldwani	Gadarpur	BKC	H	S	0	0	N/O	1	0	0	N/O	N/O	0	0	0	0	0	0	0	0	1	0	0	0	0	0	0	0	0	0	0	1	0	0	0	0	2.5	0	0	0	0	0	1	1	1	2	1
2011	India	Haldwani	Gadarpur	BKC	H	S	0	0	N/O	2	0	0	0	2	0	0	0	0	0	0	0	0	1	0	0	0	0	0	0	0	0	0	0	1	0	0	0	0	2	0	0	0	0	0	1	2	2	1	1
2011	India	Haldwani	Gadarpur	BKC	H	S	0	0	N/O	2	0	0	0	1	0	0	0	0	0	0	1	1	0	0	0	0	0	0	0	0	0	0	0	2	0	0	0	0	2	0	0	0	0	0	1	2	2	2	1
2011	India	Haldwani	Gadarpur	BKC	H	S	0	0	N/O	2	0	0	0	0	0	0	0	0	0	0	0	0	1	0	0	0	0	0	0	0	0	0	0	0	0	0	0	1	2	0	0	0	0	0	1	0	0	1	0
2011	India	Haldwani	Gadarpur	BKC	H	S	0	0	N/O	1	0	0	0	1	0	0	0	0	0	0	0	0	1	0	0	0	0	0	0	0	0	0	0	1	0	0	0	0	2	0	0	0	0	0	1	1	1	1	1
2011	India	Haldwani	Gadarpur	BKC	H	S	0	0	N/O	1	0	0	0	1	0	0	0	0	0	0	0	0	1	0	0	0	0	0	0	2	0	0	0	2	0	0	0	0	2	0	0	0	0	0	1	0	1	2	1
2011	India	Haldwani	Gadarpur	BKC	H	S	0	0	N/O	1	0	0	0	1	0	0	0	0	0	0	0	0	1	0	0	0	0	1	1	0	0	1	1	1	0	0	0	0	2	0	0	0	0	0	1	1	0	1	1
2011	India	Haldwani	Gadarpur	BKC	H	S	0	0	N/O	1	0	0	0	3	0	0	0	0	0	0	0	0	1	0	0	0	0	0	0	0	0	0	0	1	0	0	0	0	1.5	0	1	0	0	0	0	0	1	1	1
2011	India	Haldwani	Gadarpur	BKC	H	S	0	0	N/O	1	0	0	0	3	0	0	0	0	0	0	0	0	0	0	0	0	0	0	0	0	0	0	0	1	0	0	0	0	1.5	0	0	0	0	0	1	1	0	0	0
2011	India	Haldwani	Haldwani	TGP	M	G	0	0	N/O	0	0	0	0	2	0	0	0	0	0	0	0	0	0	1	1	0	0	0	0	1	1	0	0	0	0	0	0	0	1.5	0	0	0	0	0	1	0	0	0	0
2011	India	Haldwani	Haldwani	TGP	M	M	0	0	N/O	2	0	0	0	2	0	0	0	0	0	0	0	0	0	1	1	0	0	0	0	1	1	0	0	1	0	0	0	0	1	0	0	0	0	0	1	0	0	0	1
2011	India	Haldwani	Haldwani	TGP	M	G	0	0	N/O	1	0	0	0	3	0	0	0	0	0	0	0	0	0	2	0	0	0	0	0	1	1	0	0	0	0	0	0	1	1	0	0	0	0	0	1	0	0	0	1
2011	India	Haldwani	Haldwani	TGP	M	G	0	0	N/O	0	0	0	0	1	0	0	0	0	0	0	0	0	1	1	1	0	0	0	0	2	0	0	0	0	0	0	0	0	1	0	0	0	0	0	0	0	1	0	0
2011	India	Haldwani	Haldwani	TGP	M	G	0	0	N/O	1	0	0	1	3	0	0	0	0	0	0	0	0	0	1	1	2	0	0	0	1	1	0	0	0	0	0	0	0	1.5	0	0	0	0	0	1	0	0	0	0
2011	India	Haldwani	Haldwani	TGP	M	M	0	0	N/O	1	0	0	0	1	0	0	0	0	0	0	0	0	1	1	1	0	0	0	0	0	0	1	1	0	0	1	0	0	2	0	0	0	0	0	1	0	1	0	1
2011	India	Haldwani	Haldwani	TGC	M	G	0	0	N/O	0	0	1	0	1	0	0	0	0	0	0	0	0	1	0	0	0	0	0	0	0	0	0	0	0	0	0	0	0	2.5	0	0	0	0	0	1	1	2	0	1
2011	India	Haldwani	Haldwani	TGC	M	G	0	0	N/O	0	0	2	0	3	0	0	1	1	1	1	0	0	0	2	0	0	0	1	1	0	0	0	0	1	0	0	0	2	2	0	0	0	0	0	1	2	2	1	1
2011	India	Haldwani	Haldwani	TGC	M	G	0	0	N/O	1	0	1	0	3	0	0	0	0	0	0	0	0	0	2	1	2	1	1	1	2	0	0	0	1	0	0	0	0	2	0	0	0	0	0	1	1	2	0	0
2011	India	Haldwani	Haldwani	TGC	M	G	0	0	N/O	2	0	2	0	1	0	0	0	0	0	0	0	0	1	1	1	0	0	1	1	0	0	0	0	0	0	0	0	0	2	0	0	0	0	0	1	1	2	0	1
2011	India	Haldwani	Haldwani	TGC	M	G	0	0	N/O	2	0	2	0	2	0	0	2	0	2	1	0	0	1	2	0	1	1	1	2	0	0	1	1	2	0	0	0	2	2	0	0	0	0	0	1	1	2	1	1
2011	India	Haldwani	Haldwani	TGC	M	M	0	0	N/O	1	0	1	0	2	0	0	0	0	1	1	0	0	1	1	1	1	1	1	1	1	1	2	0	2	0	0	0	0	1.5	0	0	0	0	0	1	2	2	2	1
2011	India	Haldwani	Haldwani	TGC	M	G	0	0	N/O	1	0	1	0	1	0	0	2	0	2	0	0	0	1	2	1	0	0	0	0	0	0	0	0	0	0	0	0	0	2	0	0	0	0	0	1	2	2	0	1
2011	India	Haldwani	Haldwani	TGC	M	M	0	0	N/O	0	0	3	0	1	2	0	0	0	2	0	0	0	1	1	1	0	0	0	0	1	1	0	0	0	0	0	0	2	2	0	0	0	0	0	1	1	2	1	1
2011	India	Haldwani	Haldwani	TGC	M	M	0	0	N/O	0	0	1	0	2	0	0	0	0	0	0	2	0	1	1	1	0	0	0	0	0	0	0	0	0	0	0	0	0	1.5	0	0	0	0	0	1	0	1	1	1
2011	India	Haldwani	Haldwani	TGC	M	G	0	0	N/O	1	0	0	0	2	0	0	0	0	1	1	0	0	1	1	1	0	0	1	1	0	0	0	0	0	0	0	0	0	2.5	0	0	0	0	0	1	2	2	1	1
2011	India	Haldwani	Haldwani	TGC	M	G	0	0	N/O	1	0	1	0	3	0	0	1	1	1	1	2	0	1	2	2	0	0	1	1	0	0	2	0	0	0	0	0	0	2	0	0	0	0	0	1	1	2	1	1
2011	India	Haldwani	Haldwani	TGC	M	G	0	0	N/O	0	0	0	0	3	0	0	2	0	2	0	0	0	1	0	0	0	0	0	0	1	1	0	0	0	0	0	0	0	1.5	0	0	0	0	0	1	1	2	1	1
2011	India	Haldwani	Haldwani	TGC	M	G	0	0	N/O	1	0	0	0	3	0	0	1	1	1	1	0	0	2	1	1	0	0	0	0	2	0	0	0	1	0	0	0	0	2	0	0	0	0	0	1	2	2	1	0
2011	India	Haldwani	Haldwani	TGC	M	G	0	0	N/O	2	0	1	0	2	0	0	2	1	1	1	0	0	1	1	1	0	0	0	0	0	0	2	0	1	0	0	0	0	2	0	0	0	0	0	1	2	2	1	0
2011	India	Haldwani	Haldwani	TGC	M	G	0	0	N/O	1	0	0	0	1	0	0	1	1	1	1	1	1	1	2	1	0	0	2	0	0	0	0	0	0	0	0	0	2	2	0	0	0	0	0	1	0	2	1	1
2011	India	Haldwani	Bhimtal	TGP	H	G	0	0	N/O	2	0	0	1	3	0	0	0	0	0	0	0	0	0	2	0	0	0	0	0	0	0	0	0	0	0	0	3	2	1.5	0	0	0	0	0	0	1	1	0	0
2011	India	Haldwani	Bhimtal	TGP	H	M	0	0	N/O	0	1	0	0	1	0	0	0	0	0	0	0	0	0	0	0	0	0	0	0	0	0	2	1	0	0	0	0	0	2	0	0	0	0	0	1	0	0	0	0
2011	India	Haldwani	Bhimtal	TGP	H	S	0	1	N/O	1	0	0	1	3	0	0	0	0	0	0	0	0	0	0	0	0	0	0	0	0	0	0	0	0	0	0	4	0	1.5	0	0	0	0	0	2	0	0	1	0
2011	India	Haldwani	Bhimtal	TGP	H	G	0	0	N/O	0	0	0	1	2	0	0	0	0	0	0	0	0	0	0	0	0	0	0	0	0	0	0	0	0	0	0	4	0	2	0	0	0	0	0	0	0	0	0	0
2011	India	Haldwani	Bhimtal	TGP	H	G	0	0	N/O	0	0	0	0	2	0	0	0	0	0	0	0	0	0	0	0	0	0	0	0	0	0	0	0	0	0	0	3	0	2	0	0	0	0	0	1	1	0	0	0
2011	India	Haldwani	Bhimtal	TGP	H	S	0	0	N/O	1	0	0	0	0	0	0	0	0	0	0	0	0	0	0	0	0	0	0	0	0	0	0	0	0	0	0	3	0	2	0	0	0	0	0	1	0	0	1	0
2011	India	Haldwani	Bhimtal	TGP	H	G	0	0	N/O	1	0	0	0	2	0	0	0	0	0	0	0	0	0	0	0	0	0	0	0	0	0	0	0	0	0	0	3	0	2.5	0	0	0	0	0	0	0	0	1	0
2011	India	Haldwani	Bhimtal	TGP	H	M	0	0	N/O	0	0	0	0	2	0	0	0	0	0	0	0	0	0	0	0	0	0	0	0	0	0	0	0	0	0	0	3	0	4	0	0	0	0	0	0	0	1	0	1
2011	India	Haldwani	Bhimtal	TGP	H	G	0	0	N/O	1	0	0	1	3	0	0	0	0	0	0	0	0	0	0	0	0	0	0	0	0	0	0	0	0	0	0	4	0	2	0	0	0	0	0	0	1	2	0	0
2011	India	Haldwani	Bhimtal	TGP	H	G	0	0	N/O	0	0	0	0	1	0	0	0	0	2	0	0	0	0	0	0	0	0	0	0	2	0	0	0	0	0	0	4	0	1.5	0	0	0	0	0	0	0	0	1	0
2011	India	Haldwani	Bhimtal	TGP	H	G	0	0	N/O	1	0	0	1	3	0	0	0	0	0	0	0	0	0	0	0	0	0	0	0	0	0	0	0	0	0	0	4	0	1.5	0	0	0	0	0	0	1	0	0	0
2011	India	Haldwani	Bhimtal	TGP	H	G	0	0	N/O	0	0	0	1	3	0	0	0	0	0	0	0	0	1	2	1	0	0	0	0	0	0	0	0	0	0	0	3	0	1	0	0	0	0	0	1	0	0	1	0
2011	India	Haldwani	Bhimtal	TGP	H	G	0	0	N/O	0	0	0	0	1	0	0	0	0	0	0	0	0	0	0	0	0	0	0	0	0	0	0	0	0	0	0	3	0	2	0	1	0	0	0	0	0	0	0	0
2011	India	Haldwani	Bhimtal	TGP	H	G	0	0	N/O	1	0	0	1	2	0	0	0	0	0	0	0	0	0	0	0	0	0	1	1	0	0	0	0	0	0	0	3	0	2	0	0	0	0	0	1	2	1	1	0
2011	India	Haldwani	Bhimtal	TGP	H	G	2	1	N/O	1	0	0	0	2	0	0	0	0	0	0	0	0	0	0	0	0	0	0	0	0	0	0	0	0	0	0	4	0	2	0	0	0	0	0	0	0	2	1	0
2011	India	Haldwani	Bhimtal	TGP	H	M	0	0	N/O	0	0	0	0	0	0	0	0	0	0	0	0	0	0	0	0	0	0	0	0	0	0	0	0	1	0	0	3	0	2	0	0	0	0	0	0	0	0	0	0
2011	India	Haldwani	Bhimtal	TGP	H	G	0	0	N/O	0	0	0	0	2	0	0	0	0	0	0	0	0	0	0	0	0	0	0	0	0	0	0	0	0	0	0	4	0	2	0	0	0	0	0	1	1	1	1	0
2011	India	Haldwani	Dhari	TGP	H	S	0	0	N/O	0	0	0	1	3	0	0	0	0	0	0	0	0	0	0	0	0	0	0	0	1	1	0	0	0	0	0	3	0	1.5	0	0	0	0	0	0	0	0	2	0
2011	India	Haldwani	Dhari	TGP	H	M	0	1	N/O	1	0	0	1	2	0	0	0	0	0	0	0	0	0	0	0	0	0	0	0	0	0	0	0	0	0	0	3	0	2	0	0	0	0	0	1	0	0	0	0
2011	India	Haldwani	Dhari	TGP	H	M	0	0	N/O	2	0	0	0	2	0	0	0	0	0	0	0	0	0	0	0	0	0	0	0	2	1	0	0	0	1	0	4	0	1.5	0	0	0	0	0	1	0	0	0	1
2011	India	Haldwani	Dhari	TGP	H	M	0	0	N/O	0	0	0	1	3	0	0	0	0	0	0	2	0	0	2	0	0	0	0	0	2	0	0	0	1	1	0	4	0	1	0	0	0	0	0	1	0	0	0	0
2011	India	Haldwani	Dhari	TGP	H	M	0	0	N/O	1	0	0	0	2	0	0	0	0	0	0	0	0	0	0	0	0	0	0	0	0	0	0	0	0	0	0	4	0	1.5	0	0	1	1	1	1	0	0	0	0
2011	India	Haldwani	Dhari	TGP	H	M	0	0	N/O	0	0	0	0	1	0	0	0	0	0	0	0	0	0	0	0	0	0	0	0	0	0	0	0	0	0	1	3	0	2.5	0	0	0	0	0	1	0	0	0	0
2011	India	Haldwani	Dhari	TGP	H	S	0	0	N/O	0	1	0	0	1	0	0	0	0	0	0	0	0	0	0	0	2	0	0	0	0	0	0	0	0	0	0	3	0	1.5	0	0	0	0	0	0	0	0	0	0
2011	India	Haldwani	Dhari	TGP	M	M	0	0	N/O	0	0	0	0	3	2	0	0	0	0	0	0	0	0	0	0	0	0	0	0	0	0	0	0	0	0	0	4	0	1.5	0	0	0	0	0	1	0	0	2	0
2011	India	Haldwani	Dhari	TGP	M	S	0	0	N/O	0	1	0	0	3	0	0	0	0	0	0	0	0	0	3	0	0	0	0	0	0	0	2	0	0	0	0	4	0	1	0	0	0	0	0	2	1	1	0	0
2011	India	Haldwani	Dhari	TGP	H	S	0	0	N/O	0	0	0	0	2	0	0	0	0	0	0	0	0	0	0	0	0	0	0	0	0	0	0	0	0	0	0	3	0	1.5	0	0	0	0	0	0	0	0	0	1
2011	India	Haldwani	Dhari	TGP	M	G	0	0	N/O	0	0	0	0	1	2	0	0	0	0	0	0	0	0	2	0	0	0	2	0	0	0	2	0	0	0	0	3	0	1.5	0	0	0	0	0	0	0	0	0	0
2011	India	Haldwani	Dhari	TGP	H	M	0	0	N/O	0	0	0	0	3	0	0	0	0	0	0	2	0	0	0	0	0	0	0	0	0	0	0	0	0	0	0	3	0	1.5	0	0	0	0	0	1	0	0	0	0
2011	India	Haldwani	Dhari	TGP	H	M	0	0	N/O	0	0	0	0	1	0	0	0	0	0	0	0	0	0	0	0	0	0	0	0	0	0	2	0	0	0	0	4	0	1.5	0	0	0	0	0	1	0	0	1	1
2011	India	Haldwani	Dhari	TGP	H	S	0	0	N/O	0	0	0	0	1	0	0	0	0	0	0	0	0	0	0	0	0	0	0	0	0	0	0	0	0	0	0	3	0	2.5	0	0	0	0	0	0	0	0	0	0
2011	India	Haldwani	Dhari	TGP	H	S	0	0	N/O	0	0	0	1	3	0	0	0	0	0	0	0	0	0	0	0	0	0	0	0	0	0	0	0	0	0	0	3	0	1	0	0	0	0	0	0	0	0	0	0
2011	India	Haldwani	Dhari	TGP	H	S	0	0	N/O	0	0	0	0	1	0	0	0	0	0	0	0	0	0	0	0	0	0	0	0	0	0	0	0	0	0	0	3	0	1	0	0	0	0	0	0	0	0	0	0
2011	India	Haldwani	Dhari	TGP	H	M	0	0	N/O	0	0	0	0	2	0	0	0	0	0	0	0	0	0	0	0	0	0	0	0	0	0	0	0	0	0	0	3	0	1.5	0	0	0	0	0	0	0	0	0	0
2011	India	Haldwani	Dhari	TGP	M	G	0	0	N/O	0	0	0	0	2	0	0	0	0	0	0	0	0	0	0	0	0	0	0	0	0	0	0	0	0	0	0	3	2	2	0	0	0	0	0	0	0	0	0	0
2011	India	Haldwani	Dhari	TGP	H	S	0	0	N/O	1	0	0	0	1	0	0	0	0	0	0	0	0	1	0	0	0	0	0	0	0	0	0	0	0	0	0	3	0	2	0	0	0	0	0	1	0	0	0	0
2011	India	Haldwani	Haldwani	TGP	M	G	0	0	N/O	0	0	0	1	1	0	0	0	0	0	0	0	0	0	0	0	0	0	2	0	0	0	0	0	0	0	0	0	0	2	0	0	0	0	0	0	0	0	0	0
2011	India	Haldwani	Haldwani	TGP	M	G	0	0	N/O	0	0	0	0	1	0	0	N/O	N/O	N/O	N/O	N/O	N/O	N/O	N/O	N/O	N/O	N/O	N/O	N/O	N/O	N/O	N/O	N/O	N/O	N/O	N/O	N/O	N/O	N/O	N/O	N/O	N/O	N/O	N/O	N/O	N/O	N/O	N/O	N/O
2011	India	Haldwani	Haldwani	TGP	M	G	0	0	N/O	0	0	0	0	1	0	0	0	0	0	0	0	0	0	0	0	0	0	2	1	2	0	0	0	0	0	0	0	1	2	0	0	0	0	0	1	0	0	0	0
2011	India	Haldwani	Haldwani	TGP	M	M	2	0	N/O	0	0	2	0	1	0	0	0	0	0	0	0	0	0	1	1	0	0	0	0	0	0	0	0	0	0	0	N/O	2	2	0	0	0	0	0	1	0	0	0	0
2011	India	Haldwani	Haldwani	TGP	M	M	2	0	N/O	2	0	0	0	1	0	0	0	0	0	0	0	0	1	1	1	0	0	0	0	0	0	0	0	0	0	0	0	1	1.5	0	0	0	0	0	1	0	0	0	0
2011	India	Haldwani	Haldwani	TGP	M	M	2	0	N/O	0	0	0	1	2	0	0	0	0	0	0	0	0	0	0	0	0	0	0	0	0	0	0	0	0	0	0	0	1	2.5	0	0	0	0	0	1	0	0	0	0
2011	India	Haldwani	Haldwani	TGP	H	M	0	0	N/O	2	0	0	1	3	0	0	0	0	0	0	0	0	0	2	0	0	0	0	0	0	0	0	0	0	1	0	3	0	1.5	0	0	0	0	0	0	0	0	0	0
2011	India	Haldwani	Haldwani	TGP	M	G	0	0	N/O	0	0	0	0	2	0	0	2	0	0	0	0	0	0	0	0	0	0	0	0	0	0	0	0	0	0	0	3	0	2.5	0	0	0	0	0	0	0	0	0	0
2011	India	Haldwani	Haldwani	TGP	H	G	0	0	N/O	0	0	0	0	3	0	0	0	0	0	0	2	0	1	0	0	0	0	0	0	2	0	0	0	2	0	0	3	0	1	0	0	0	1	3	2	0	1	0	0
2011	India	Haldwani	Haldwani	TGP	M	G	0	0	N/O	1	0	0	0	3	0	0	1	1	0	0	0	0	1	2	0	0	0	1	2	1	1	0	0	0	0	0	3	0	1	0	0	0	0	0	1	0	0	0	0
2011	India	Haldwani	Haldwani	TGP	M	G	0	0	N/O	0	0	0	1	3	0	0	0	0	0	0	0	0	1	2	0	0	0	0	0	0	0	0	0	0	0	0	3	0	1	0	0	0	0	0	0	0	0	0	0
2011	India	Haldwani	Haldwani	TGP	D	M	0	0	0	0	0	0	0	1	0	0	0	0	0	0	0	0	0	0	0	0	0	0	0	0	0	0	0	0	0	0	0	0	1.5	0	0	0	0	0	1	0	0	0	0
2011	India	Budaun	Miau	BKC	H	S	1	0	N/O	1	1	0	0	3	0	0	0	0	0	0	0	0	1	2	1	0	0	0	0	0	0	0	0	2	0	0	4	0	1	0	0	0	0	0	2	1	1	2	0
2011	India	Budaun	Miau	BKC	H	S	0	0	N/O	1	0	0	0	2	0	0	0	0	0	0	2	1	1	0	0	0	0	0	0	0	0	0	0	1	0	0	0	0	2.5	0	0	0	0	0	1	0	1	0	0
2011	India	Budaun	Miau	O	H	S	0	0	N/O	1	0	2	0	0	0	0	0	0	0	0	0	0	0	0	0	0	0	0	0	0	0	0	0	0	0	1	0	0	2	0	0	0	0	0	0	1	1	1	0
2011	India	Budaun	Miau	TPC	H	S	0	0	N/O	0	0	1	0	3	0	0	0	0	0	0	0	0	1	0	0	0	0	0	0	0	0	0	0	0	0	0	0	0	2.5	0	0	0	1	1	1	1	1	1	0
2011	India	Budaun	Miau	BKC	H	S	0	1	N/O	1	0	0	0	1	2	0	0	0	0	0	0	0	2	0	0	0	0	0	0	0	0	2	0	0	0	0	0	0	3	0	0	0	0	0	0	1	1	1	1
2011	India	Budaun	Miau	TPC	H	S	0	0	N/O	1	0	0	0	0	0	0	0	0	0	0	0	0	1	0	0	0	0	0	0	0	0	2	1	0	0	0	4	0	2	0	0	0	0	0	1	0	1	2	1
2011	India	Budaun	Miau	BKC	H	S	0	0	N/O	1	0	0	0	1	0	0	0	0	0	0	0	0	0	0	0	0	0	0	0	0	0	0	0	0	0	0	0	0	2.5	0	0	0	0	0	1	0	1	2	0
2011	India	Budaun	Miau	BKC	H	G	0	0	N/O	0	0	0	0	2	0	0	0	0	0	0	0	0	1	0	0	0	0	0	0	0	0	2	0	0	0	0	3	0	3	0	0	0	0	0	0	0	1	0	0
2011	India	Budaun	Miau	TPC	H	S	0	0	N/O	1	0	0	0	0	0	0	0	0	0	0	0	0	0	0	0	0	0	0	0	0	0	0	0	0	0	0	0	0	2	0	0	0	1	1	0	1	1	1	0
2011	India	Budaun	Miau	BKC	H	S	0	0	N/O	1	0	2	0	1	0	0	0	0	0	0	0	0	1	0	0	0	0	0	0	2	2	0	0	0	1	0	4	0	1.5	0	0	0	0	0	0	1	1	2	0
2011	India	Budaun	Miau	BKC	H	M	0	0	N/O	0	0	0	0	2	0	0	0	0	0	0	0	0	0	0	0	0	0	0	0	0	0	0	0	0	0	0	4	0	2.5	0	0	0	0	0	0	0	1	1	0
2011	India	Budaun	Miau	BKC	M	G	0	0	N/O	0	1	0	0	3	0	0	0	0	0	0	0	0	1	1	1	0	0	1	1	0	0	0	0	0	0	0	0	1	2	0	0	0	0	0	1	1	1	1	0
2011	India	Budaun	Miau	BKC	H	S	0	0	N/O	0	0	0	0	0	0	0	0	0	0	0	0	0	0	2	1	0	0	0	0	0	0	0	0	0	0	0	4	0	3	0	0	0	0	0	0	1	1	2	0
2011	India	Budaun	Miau	BKC	M	G	1	1	N/O	0	0	1	1	1	0	0	0	0	0	0	0	0	0	2	1	0	0	0	0	0	0	0	0	1	0	0	0	0	2.5	0	0	0	0	0	0	0	0	1	1
2011	India	Budaun	Dataganj	BKP	H	S	1	0	N/O	1	1	0	0	3	0	0	0	0	0	0	1	1	1	1	1	0	0	0	0	0	0	2	1	0	0	1	4	0	1.5	0	0	0	0	0	1	0	1	1	0
2011	India	Budaun	Dataganj	BKP	H	S	0	0	N/O	1	1	1	0	2	0	0	0	0	0	0	0	0	0	2	3	0	0	0	0	0	0	0	0	0	0	0	4	1	2	0	0	0	0	0	1	0	1	0	0
2011	India	Budaun	Dataganj	BKP	H	S	0	0	N/O	0	1	0	0	2	0	0	2	0	0	0	0	0	0	2	2	0	0	1	1	0	0	0	0	0	0	0	0	1	2	0	0	0	0	0	0	1	1	1	0
2011	India	Budaun	Dataganj	BKP	M	G	0	0	N/O	0	0	0	0	0	0	0	0	0	0	0	0	0	0	0	0	2	0	0	0	0	0	0	0	0	0	0	0	0	1.5	0	0	0	0	0	0	0	0	0	0
2011	India	Budaun	Dataganj	BKP	M	G	0	0	N/O	1	0	0	0	0	0	0	0	0	0	0	0	0	0	1	1	0	0	0	0	2	1	0	0	0	0	0	0	2	2	0	0	0	0	0	1	0	0	0	0
2011	India	Budaun	Miau	BKP	D	S	0	0	0	1	0	0	0	0	0	0	0	0	0	0	0	0	0	0	0	0	0	0	0	0	0	0	0	0	0	1	0	0	2	0	0	0	0	0	0	0	0	0	0
2011	India	Budaun	Miau	BKP	H	M	0	0	N/O	1	0	0	0	1	0	0	0	0	0	0	0	0	1	1	1	0	0	0	0	0	0	0	0	0	0	0	0	0	2	0	0	0	0	0	0	0	1	0	0
2011	India	Budaun	Miau	BKP	H	S	1	1	N/O	1	0	0	0	3	2	0	2	0	2	0	0	0	0	2	1	0	0	0	0	0	0	0	0	0	0	0	0	0	1	0	0	0	1	1	0	1	1	0	0
2011	India	Budaun	Miau	BKP	D	S	0	0	0	1	0	0	0	3	0	0	0	0	0	0	0	0	0	2	1	0	0	2	3	2	1	2	2	2	0	1	0	1	1.5	0	0	0	0	0	0	0	1	0	0
2011	India	Budaun	Miau	BKP	H	S	0	0	N/O	1	1	1	1	2	0	0	0	0	0	0	0	0	0	2	2	0	0	0	0	1	1	0	0	0	0	0	0	1	1.5	0	0	0	0	0	1	1	1	0	0
2011	India	Budaun	Jagat	BKC	H	S	0	0	N/O	2	0	2	0	2	0	0	0	0	1	1	0	0	1	2	1	0	0	0	0	0	0	0	0	2	0	0	0	0	2	0	0	0	0	0	1	1	1	1	1
2011	India	Budaun	Jagat	BKC	H	S	0	0	N/O	1	1	0	1	3	0	0	0	0	0	0	0	0	1	2	1	0	0	0	0	0	0	0	0	2	0	0	0	1	2	0	0	0	0	0	0	1	1	1	1
2011	India	Budaun	Jagat	BKC	H	S	0	0	N/O	0	0	0	1	2	0	0	0	0	0	0	2	1	0	0	0	0	0	0	0	0	0	0	0	0	0	0	0	0	2.5	0	0	0	0	0	1	1	1	0	0
2011	India	Budaun	Jagat	TPC	H	S	0	0	N/O	2	1	0	0	2	0	0	0	0	0	0	2	1	1	0	0	0	0	1	1	0	0	1	1	1	0	0	0	0	2	0	0	0	1	2	0	1	1	2	1
2011	India	Budaun	Jagat	BKC	H	S	0	0	N/O	0	0	0	0	3	0	0	0	0	0	0	1	1	0	1	1	0	0	1	1	0	0	0	0	2	0	0	3	0	2	0	0	0	0	0	0	0	1	1	1
2011	India	Budaun	Jagat	BKC	H	M	0	0	N/O	0	1	1	1	3	0	0	0	0	0	0	0	0	0	0	0	0	0	0	0	2	1	2	1	2	0	0	3	0	1.5	0	0	0	0	0	0	0	1	2	1
2011	India	Budaun	Jagat	BKP	H	S	0	0	N/O	2	0	1	0	2	0	0	0	0	0	0	0	0	0	0	0	0	0	0	0	0	0	2	0	2	0	0	3	0	2	0	0	0	0	0	0	0	1	0	0
2011	India	Budaun	Ambiyapur	BKC	H	M	0	0	N/O	1	1	2	0	1	0	0	0	0	2	1	0	0	1	0	0	0	0	2	2	0	0	0	0	1	0	0	0	0	1.5	0	0	0	0	0	1	0	1	1	1
2011	India	Budaun	Ambiyapur	BKC	H	M	0	0	N/O	1	0	1	0	1	0	0	0	0	1	1	0	0	1	2	1	0	0	2	1	2	0	0	0	0	0	0	4	0	1.5	0	0	0	0	0	1	1	1	1	0
2011	India	Budaun	Ambiyapur	BKC	H	S	0	0	N/O	1	0	0	0	2	0	0	0	0	0	0	0	0	0	2	0	2	0	0	0	0	0	0	0	0	0	0	0	0	1.5	0	0	0	0	0	0	0	0	1	1
2011	India	Budaun	Ambiyapur	BKC	H	S	0	0	N/O	1	0	0	0	2	0	0	0	0	0	0	0	0	1	2	3	0	0	0	0	2	0	0	0	0	0	0	3	0	2	0	0	0	0	0	1	0	1	1	1
2011	India	Budaun	Ambiyapur	BKC	H	M	0	0	N/O	1	1	1	0	2	0	0	0	0	0	0	0	0	0	0	0	0	0	1	1	0	0	0	0	0	0	1	0	0	2.5	0	0	0	0	0	0	0	0	1	0
2011	India	Budaun	Ambiyapur	BKC	H	S	0	0	N/O	1	0	1	0	2	0	0	0	0	0	0	0	0	0	2	0	2	0	0	0	0	0	2	0	0	0	0	0	0	1.5	0	0	0	0	0	0	0	0	2	1
2011	India	Budaun	Ambiyapur	BKC	H	S	0	0	N/O	1	0	0	0	1	0	0	0	0	0	0	0	0	0	0	0	0	0	2	1	0	0	0	0	0	0	1	3	0	1.5	0	0	0	0	0	0	0	0	1	1
2011	India	Budaun	Ambiyapur	BKC	H	S	0	0	N/O	1	0	0	0	0	0	0	0	0	0	0	0	0	1	2	1	0	0	0	0	0	0	0	0	2	0	0	4	1	2	0	0	0	0	0	0	1	1	1	1
2011	India	Budaun	Ambiyapur	BKC	H	S	0	0	N/O	1	1	2	0	1	0	0	0	0	0	0	0	0	1	1	1	0	0	1	1	0	0	0	0	2	1	0	0	0	2.5	0	0	0	0	0	0	0	0	1	1
2011	India	Budaun	Ambiyapur	BKC	H	S	0	0	N/O	0	0	1	0	2	0	0	0	0	0	0	0	0	0	0	0	0	0	0	0	2	0	0	0	1	0	0	3	0	2	0	0	0	0	0	0	0	0	1	1
2011	India	Budaun	Ambiyapur	BKC	H	S	0	0	N/O	0	1	0	0	3	0	0	2	0	0	0	0	0	1	0	0	0	0	0	0	0	0	0	0	2	0	0	0	1	2	0	0	0	0	0	0	1	1	1	1
2011	India	Budaun	Ambiyapur	BKC	H	S	0	0	N/O	2	0	0	1	3	2	0	2	0	0	0	0	0	1	1	1	2	1	1	1	0	0	2	0	0	0	0	3	0	1.5	0	0	0	0	0	1	0	1	1	1
2011	India	Budaun	Ambiyapur	BKC	M	S	0	0	N/O	0	0	1	0	1	0	0	0	0	0	0	0	0	0	0	0	2	0	1	1	0	0	0	0	0	0	0	4	0	1.5	0	0	0	0	0	1	1	1	0	0
2011	India	Budaun	Ambiyapur	BKC	H	S	0	0	N/O	0	0	0	0	1	0	0	0	0	0	0	0	0	1	0	0	0	0	0	0	0	0	0	0	0	1	1	4	1	2	0	0	0	0	0	0	1	1	2	0
2011	India	Budaun	Ambiyapur	BKC	H	S	0	0	N/O	1	0	1	0	3	0	0	0	0	0	0	0	0	0	1	1	0	0	1	1	0	0	0	0	0	0	0	0	1	2	0	0	0	0	0	0	1	1	1	1
2011	India	Budaun	Ambiyapur	BKC	H	S	0	0	N/O	2	0	1	1	3	0	0	0	0	0	0	2	1	1	2	1	0	0	0	0	0	0	0	0	2	0	0	4	0	1.5	0	0	0	0	0	2	1	1	1	1
2011	India	Budaun	Ambiyapur	BKC	H	S	0	0	N/O	1	0	0	1	3	0	0	0	0	1	1	0	0	1	2	2	1	1	1	1	0	0	0	0	2	0	0	4	1	1.5	0	0	0	0	0	1	1	1	0	1
2011	India	Budaun	Ambiyapur	TPC	H	M	0	0	N/O	1	0	0	0	2	0	0	0	0	0	0	0	0	0	1	1	0	0	0	0	0	0	0	0	0	0	0	4	1	1.5	0	0	0	0	0	0	0	1	1	1
2011	India	Budaun	Ambiyapur	BKC	H	S	0	0	N/O	1	0	2	0	2	0	0	0	0	0	0	0	0	0	0	0	0	0	2	2	0	0	0	0	0	0	0	3	1	1.5	0	0	0	0	0	1	1	1	1	1
2011	India	Budaun	Ambiyapur	BKC	H	M	1	0	N/O	0	0	2	0	3	0	0	0	0	2	0	0	0	1	2	1	2	1	2	1	1	2	2	0	0	0	0	4	0	1	0	0	0	0	0	0	0	1	1	0
2011	India	Budaun	Ambiyapur	BKC	H	M	0	0	N/O	2	0	0	0	3	0	0	0	0	0	0	0	0	1	0	0	1	1	2	1	0	0	2	2	2	1	0	0	1	2	0	0	0	0	0	0	0	1	1	2
2011	India	Budaun	Ambiyapur	BKC	H	S	0	0	N/O	0	0	0	0	2	0	0	0	0	0	0	0	0	0	0	0	0	0	0	0	0	0	0	0	0	0	0	0	0	2	0	0	0	0	0	1	1	1	1	1
2011	India	Budaun	Ambiyapur	BKC	H	S	0	0	N/O	0	0	0	0	3	0	0	0	0	0	0	0	0	0	2	1	0	0	1	1	0	0	0	0	1	1	0	0	0	2	0	0	0	0	0	0	1	1	2	0
2011	India	Budaun	Ambiyapur	BKC	H	S	0	0	N/O	0	0	2	1	3	0	0	2	2	0	0	0	0	1	2	1	2	2	2	1	2	2	0	0	2	0	1	4	1	1	0	0	0	0	0	1	0	1	1	1
2011	India	Budaun	Ambiyapur	BKC	H	S	0	0	N/O	1	0	0	0	3	0	0	0	0	0	0	0	0	0	0	0	1	1	0	0	0	0	0	0	1	0	0	0	0	2	0	0	0	0	0	0	1	1	0	1
2011	India	Budaun	Miau	TPC	H	S	0	0	N/O	1	0	0	0	1	0	0	0	0	0	0	0	0	1	0	0	0	0	0	0	0	0	3	1	0	0	1	0	0	1.5	0	0	0	0	0	0	0	2	1	0
2011	India	Budaun	Miau	TPC	H	S	2	0	N/O	1	0	0	0	0	0	0	0	0	0	0	0	0	1	0	0	0	0	0	0	0	0	0	0	0	0	0	0	1	2	0	0	0	0	0	0	0	2	0	0
2011	India	Budaun	Ambiyapur	BKC	H	S	0	0	N/O	1	0	1	0	3	0	0	0	0	0	0	0	0	0	0	0	0	0	0	0	0	0	2	0	0	0	0	0	0	2.5	0	0	0	0	0	0	0	1	1	1
2011	India	Budaun	Ambiyapur	BKC	H	S	0	0	N/O	1	0	2	0	2	0	0	0	0	0	0	0	0	1	2	1	0	0	0	0	0	0	0	0	2	1	1	0	0	1.5	0	0	0	0	0	1	1	1	2	0
2011	India	Budaun	Ambiyapur	BKC	H	S	0	1	N/O	1	0	0	0	3	0	0	0	0	0	0	0	0	0	0	0	2	1	1	2	0	0	0	0	0	0	0	0	1	2	0	0	0	1	1	1	0	1	1	0
2011	India	Budaun	Miau	TPC	H	S	0	0	N/O	0	0	1	0	1	0	0	0	0	0	0	0	0	0	0	0	0	0	0	0	0	0	0	0	0	0	1	0	0	2.5	0	0	0	0	0	1	1	1	1	0
2011	India	Budaun	Miau	TPC	H	S	0	0	N/O	0	0	1	0	1	0	0	0	0	0	0	0	0	0	0	0	0	0	0	0	0	0	0	0	N/O	1	1	0	1	2	0	0	0	0	0	0	0	1	0	0
2011	India	Budaun	Dataganj	TPC	H	S	0	0	N/O	1	0	1	0	0	0	0	0	0	0	0	0	0	0	0	0	0	0	0	0	0	0	0	0	0	0	0	4	0	2	0	0	0	0	0	0	0	1	0	0
2011	India	Budaun	Miau	TPC	H	S	0	0	N/O	0	0	0	0	1	0	0	0	0	0	0	0	0	0	0	0	0	0	0	0	0	0	0	0	0	0	0	0	1	1.5	0	0	0	0	0	1	0	0	0	0
2011	India	Budaun	Dataganj	TPC	H	S	0	0	N/O	1	0	0	0	2	0	0	0	0	0	0	0	0	0	0	0	0	0	2	0	0	0	0	0	0	0	0	3	1	1	0	0	0	1	1	0	1	1	2	1
2011	India	Budaun	Miau	TPC	H	M	0	0	N/O	0	0	1	0	2	0	0	0	0	0	0	0	0	0	0	0	0	0	0	0	0	0	0	0	0	0	0	0	0	2	0	0	0	0	0	1	0	1	1	0
2011	India	Budaun	Miau	F	H	S	0	0	N/O	0	0	0	0	0	0	0	0	0	0	0	0	0	0	0	0	0	0	0	0	0	0	0	0	0	0	0	0	0	2	0	0	0	0	0	0	0	0	0	0
2011	India	Budaun	Dataganj	TPC	H	S	0	0	N/O	0	0	1	0	2	0	0	0	0	0	0	2	2	2	0	0	0	0	0	0	2	0	2	1	0	0	0	3	0	1.5	0	0	0	1	2	0	1	1	0	0
2011	India	Budaun	Miau	TPC	H	S	0	0	N/O	1	0	1	0	0	0	0	0	0	0	0	0	0	0	0	0	0	0	0	0	0	0	0	0	0	0	0	0	0	2.5	0	0	0	0	0	1	0	0	1	0
2011	India	Budaun	Dataganj	TPC	H	S	0	0	N/O	0	0	0	0	2	0	0	0	0	0	0	2	0	1	1	1	0	0	0	0	0	0	2	0	0	0	0	3	0	2	0	0	0	1	1	1	1	1	2	1
2011	India	Budaun	Dataganj	TPC	H	S	0	0	N/O	1	1	1	0	2	0	0	0	0	0	0	0	0	1	0	0	0	0	0	0	0	0	2	0	0	0	0	3	1	2	0	0	0	0	0	0	0	1	0	1
2011	India	Budaun	Dataganj	TPC	H	S	0	0	N/O	0	0	0	0	2	0	0	0	0	0	0	0	0	1	0	0	0	0	0	0	0	0	0	0	0	0	0	4	1	1.5	0	0	0	0	0	0	0	0	1	1
2011	India	Budaun	Dataganj	TPC	H	S	0	0	N/O	0	0	0	0	2	0	0	0	0	0	0	0	0	1	0	0	2	1	1	1	0	0	0	0	0	0	1	3	1	2.5	0	0	0	0	0	0	1	1	1	0
2011	India	Budaun	Dataganj	TPC	H	S	2	1	N/O	0	0	0	0	0	0	0	0	0	0	0	1	1	0	0	0	0	0	0	0	0	0	0	0	0	0	1	0	0	2	0	0	0	0	0	0	1	1	1	1
2011	India	Budaun	Dataganj	TPC	H	S	0	0	N/O	0	0	0	0	0	0	0	0	0	0	0	0	0	0	0	0	0	0	0	0	0	0	0	0	0	0	0	0	1	2.5	0	0	0	0	0	1	0	0	2	0
2011	India	Budaun	Dataganj	TPC	H	S	0	0	N/O	0	1	2	0	1	0	0	0	0	2	0	0	0	2	0	0	0	0	2	0	0	0	0	0	0	0	0	3	1	2	0	0	0	0	0	0	1	1	1	0
2011	India	Budaun	Miau	TPC	H	S	0	0	N/O	1	0	1	0	3	0	0	0	0	0	0	0	0	0	0	0	0	0	0	0	0	0	1	1	1	0	0	0	1	1.5	0	1	0	0	0	1	1	2	1	0
2011	India	Budaun	Miau	TPC	H	M	0	0	N/O	1	0	1	0	2	0	0	0	0	0	0	0	0	0	0	0	0	0	1	1	0	0	0	0	0	0	0	0	0	1	0	0	0	0	0	1	0	1	0	0
2011	India	Budaun	Miau	TPC	H	S	0	0	N/O	1	0	0	0	1	0	0	0	0	0	0	0	0	0	0	0	0	0	0	0	0	0	0	0	0	0	0	0	0	2	0	0	0	0	0	1	1	2	1	1
2011	India	Budaun	Miau	TPC	H	S	0	0	N/O	2	0	0	0	2	0	0	0	0	0	0	0	0	0	0	0	0	0	2	1	0	0	0	0	0	0	0	0	0	2	0	0	0	0	0	0	1	1	1	1
2011	India	Budaun	Miau	BKC	H	S	0	0	N/O	2	0	0	0	3	0	0	0	0	0	0	0	0	1	0	0	0	0	0	0	2	0	0	0	1	0	0	0	0	1.5	0	0	0	0	0	0	1	1	1	1
2011	India	Budaun	Miau	BKC	H	S	0	0	N/O	0	0	0	0	2	0	0	0	0	0	0	0	0	1	0	0	0	0	0	0	0	0	2	0	0	0	0	3	1	2	0	0	0	0	0	0	0	0	0	1
2011	India	Budaun	Miau	R	H	M	0	0	N/O	1	0	0	0	0	0	0	0	0	2	0	0	0	1	0	0	0	0	0	0	0	0	2	0	0	0	0	0	1	2.5	0	0	0	0	0	2	0	1	0	0
2011	India	Budaun	Dataganj	TPC	H	S	0	0	N/O	1	0	1	0	3	0	0	0	0	0	0	2	1	1	2	1	0	0	0	0	0	0	2	0	0	0	0	4	0	1.5	0	0	0	1	1	1	1	1	2	1
2011	India	Budaun	Dataganj	TPC	H	S	0	0	N/O	1	0	1	0	3	0	0	0	0	0	0	0	0	0	0	0	0	0	1	1	0	0	0	0	0	0	0	0	0	2.5	0	0	0	0	0	2	1	1	2	2
2011	India	Budaun	Miau	F	H	S	0	0	N/O	1	0	0	0	0	0	0	0	0	0	0	0	0	0	0	0	0	0	0	0	0	0	0	0	0	0	0	4	0	2.5	0	0	0	0	0	2	0	0	0	0
2011	India	Budaun	Dataganj	TPC	H	N/O	0	0	N/O	0	0	2	0	3	0	0	0	0	0	0	0	0	0	0	0	0	0	2	0	0	0	0	0	2	0	0	3	1	1.5	0	0	0	0	0	0	0	1	0	2
2011	India	Budaun	Miau	TPC	H	S	0	0	N/O	0	0	1	0	0	0	0	0	0	0	0	0	0	1	1	1	0	0	1	1	0	0	0	0	0	0	0	0	1	2	0	0	0	0	0	0	2	2	2	2
2011	India	Budaun	Miau	TPC	H	S	0	0	N/O	0	0	0	0	2	0	0	0	0	0	0	0	0	1	0	0	0	0	0	0	0	0	1	1	0	0	0	4	0	2	0	0	0	0	0	0	1	2	1	1
2011	India	Budaun	Miau	TPC	H	M	0	0	N/O	0	0	0	0	1	0	0	0	0	0	0	0	0	0	0	0	0	0	0	0	0	0	0	0	0	0	0	0	0	2	0	0	0	0	0	0	2	2	1	1
2011	India	Budaun	Dataganj	TPC	H	S	0	0	N/O	1	0	1	0	2	2	0	0	0	2	0	2	0	1	1	1	0	0	0	0	0	0	2	0	0	1	0	0	0	1.5	0	0	0	0	0	0	0	0	1	1
2011	India	Budaun	Miau	TPC	H	S	0	0	N/O	0	0	0	0	1	0	0	0	0	0	0	0	0	2	0	0	0	0	0	0	0	0	0	0	0	0	0	3	0	1.5	0	0	0	0	0	1	1	1	1	1
2011	India	Budaun	Miau	TPC	H	S	0	0	N/O	0	0	0	0	2	0	0	0	0	2	0	0	0	0	0	0	0	0	2	0	0	0	0	0	2	0	1	4	0	1	0	0	0	0	0	1	2	2	2	2
2011	India	Budaun	Dataganj	TPC	H	S	0	0	N/O	1	0	0	0	2	0	0	0	0	2	0	2	0	0	2	0	0	0	0	0	0	0	0	0	0	0	0	0	1	2.5	0	0	0	0	0	0	0	1	1	0
2011	India	Budaun	Usava	F	H	S	0	0	N/O	0	0	0	0	0	0	0	0	0	0	0	0	0	1	0	0	0	0	0	0	0	0	2	0	0	0	0	4	0	1.5	0	0	0	0	0	1	0	1	0	0
2011	India	Budaun	Usava	TPC	H	S	0	0	N/O	0	0	0	0	1	0	0	0	0	0	0	0	0	0	0	0	0	0	0	0	0	0	0	0	0	0	0	0	0	1.5	0	0	0	0	0	1	0	1	1	1
2011	India	Budaun	Usava	TPC	H	S	0	0	N/O	0	0	0	0	1	0	0	0	0	0	0	0	0	1	0	0	0	0	0	0	0	0	0	0	0	0	1	0	0	2.5	0	0	0	0	0	1	0	0	1	1
2011	India	Budaun	Dataganj	TPC	H	S	0	0	N/O	1	0	2	0	1	0	0	0	0	2	0	0	0	1	2	0	0	0	0	0	2	1	2	0	0	0	0	0	1	2	0	0	0	0	0	0	1	1	2	2
2011	India	Budaun	Usava	TPC	H	S	0	0	N/O	1	0	0	0	1	0	0	0	0	0	0	0	0	1	0	0	0	0	0	0	0	0	0	0	1	0	0	3	0	2.5	0	0	0	1	3	1	0	1	1	0
2011	India	Budaun	Dataganj	TPC	H	S	0	0	N/O	1	0	0	0	3	0	0	0	0	0	0	0	0	0	0	0	0	0	1	1	0	0	0	0	0	0	0	3	0	2.5	0	0	0	0	0	0	1	1	1	0
2011	India	Budaun	Usava	TPC	H	S	0	0	N/O	0	0	0	0	1	0	0	0	0	0	0	0	0	0	0	0	0	0	1	1	0	0	2	0	1	0	1	4	1	1	0	1	0	0	0	0	0	0	1	1
2011	India	Budaun	Dataganj	TPC	H	M	0	1	N/O	2	0	2	0	1	0	0	0	0	0	0	0	0	0	0	0	0	0	2	0	0	0	0	0	0	0	0	0	0	1.5	0	0	0	0	0	1	0	1	1	0
2011	India	Budaun	Usava	TPC	H	S	0	0	N/O	0	0	0	0	0	0	0	0	0	0	0	0	0	0	0	0	0	0	0	0	0	0	0	0	0	1	0	0	0	2	0	0	0	0	0	1	1	2	1	1
2011	India	Budaun	Dataganj	TPC	H	S	0	0	N/O	1	0	0	0	2	0	0	0	0	2	0	0	0	0	0	0	0	0	0	0	2	0	0	0	0	0	1	4	0	2	0	0	0	0	0	0	1	1	1	2
2011	India	Budaun	Dataganj	TPC	H	S	0	0	N/O	1	0	0	0	3	0	0	0	0	0	0	0	0	1	0	0	0	0	0	0	0	0	0	0	0	1	0	2	0	2	0	0	0	0	0	0	0	1	0	2
2011	India	Budaun	Usava	TPC	H	S	0	0	N/O	0	0	0	0	2	0	0	0	0	0	0	0	0	0	0	0	0	0	0	0	0	0	0	0	1	1	0	0	0	3	0	0	0	0	0	1	1	1	1	1
2011	India	Budaun	Usava	TPC	H	M	0	0	N/O	1	0	1	0	0	0	0	0	0	0	0	0	0	0	0	0	0	0	0	0	0	0	0	0	1	0	1	0	0	2	0	0	0	0	0	1	0	1	0	0
2011	India	Budaun	Dataganj	TPC	H	S	0	0	N/O	1	1	0	0	1	0	0	0	0	0	0	1	1	0	0	0	0	0	0	0	0	0	1	1	1	0	1	4	1	2	0	0	0	1	2	0	1	1	1	2
2011	India	Budaun	Usava	TPC	H	S	0	0	N/O	0	0	0	0	1	0	0	0	0	0	0	0	0	0	0	0	0	0	0	0	0	0	0	0	1	1	0	0	0	2	0	0	0	0	0	1	2	1	0	0
2011	India	Budaun	Usava	TPC	H	S	0	0	N/O	1	0	0	0	2	0	0	0	0	0	0	0	0	1	0	0	0	0	0	0	0	0	0	0	1	0	0	0	0	2	0	0	0	0	0	1	2	1	0	0
2011	India	Budaun	Dataganj	TPC	H	S	0	0	N/O	1	0	1	0	2	0	0	0	0	0	0	0	0	N/O	2	0	0	0	0	0	0	0	0	0	0	0	1	0	0	2	0	0	0	0	0	0	0	1	1	1
2011	India	Budaun	Usava	TPC	H	S	0	0	N/O	0	0	1	0	3	0	0	0	0	0	0	0	0	0	2	0	0	0	0	0	0	0	0	0	0	0	0	0	1	1.5	0	0	0	0	0	1	1	1	0	0
2011	India	Budaun	Usava	R	H	M	0	0	N/O	0	0	0	0	0	0	0	0	0	0	0	0	0	1	0	0	0	0	0	0	1	1	1	1	0	0	1	4	1	2.5	0	0	0	0	0	1	0	0	0	0
2011	India	Budaun	Usava	R	H	M	0	0	N/O	0	0	0	0	2	0	0	0	0	0	0	0	0	0	1	1	0	0	0	0	0	0	0	0	0	0	0	3	1	2	0	0	0	0	0	0	1	2	1	0
2011	India	Budaun	Usava	R	H	M	0	0	N/O	1	0	0	0	0	0	0	0	0	0	0	0	0	0	0	0	0	0	0	0	0	0	0	0	0	0	0	3	1	3	0	0	0	0	0	1	0	0	0	0
2011	India	Budaun	Usava	TPC	H	M	0	0	N/O	0	0	0	1	0	0	0	0	0	0	0	0	0	0	0	0	0	0	0	0	0	0	0	0	0	0	0	0	0	1.5	0	0	0	0	0	0	0	0	0	0
2011	India	Budaun	Usava	F	H	M	0	0	N/O	1	0	0	0	0	0	0	0	0	0	0	0	0	0	0	0	0	0	0	0	0	0	0	0	0	0	0	0	0	3	0	0	0	0	0	0	0	0	0	0
2011	India	Budaun	Usava	TPC	H	S	0	0	N/O	0	0	0	0	1	0	0	0	0	0	0	0	0	0	0	0	0	0	0	0	0	0	0	0	0	0	1	0	0	1.5	0	0	0	0	0	0	0	0	0	2
2011	India	Budaun	Usava	TPC	H	S	0	0	N/O	0	0	0	0	3	0	0	0	0	0	0	0	0	1	2	1	0	0	0	0	0	0	0	0	0	0	0	0	0	2	0	0	0	0	0	0	1	2	2	0
2011	India	Budaun	Ambiyapur	TPC	H	S	0	0	N/O	0	0	0	0	2	0	0	0	0	1	1	0	0	0	0	0	0	0	0	0	0	0	0	0	0	0	0	0	0	2.5	0	0	0	0	0	0	2	2	1	0
2011	India	Budaun	Ambiyapur	TPC	H	S	0	0	N/O	0	0	1	0	3	0	0	0	0	0	0	0	0	0	0	0	0	0	1	1	0	0	0	0	0	0	0	0	1	2	0	0	0	0	0	1	2	2	1	1
2011	India	Budaun	Ambiyapur	TPC	H	S	0	0	N/O	1	0	0	0	0	0	0	0	0	0	0	0	0	0	1	1	0	0	0	0	0	0	0	0	0	0	0	4	0	2.5	0	0	0	0	0	1	0	1	0	0
2011	India	Budaun	Ambiyapur	BKC	H	S	0	0	N/O	1	0	1	1	3	0	0	0	0	0	0	0	0	1	2	1	0	0	0	0	0	0	1	1	1	0	0	4	0	1	0	1	0	0	0	1	2	2	1	0
2011	India	Budaun	Ambiyapur	BKC	H	S	0	0	N/O	0	0	1	0	1	0	0	0	0	0	0	0	0	0	0	0	0	0	1	1	0	0	0	0	0	0	0	0	0	2	0	0	0	0	0	1	0	0	1	1
2011	India	Budaun	Ambiyapur	BKC	H	S	0	0	N/O	1	0	0	0	0	0	0	0	0	0	0	0	0	0	0	0	0	0	0	0	0	0	2	0	0	0	0	0	0	1.5	0	0	0	0	0	1	2	2	2	1
2011	India	Budaun	Ambiyapur	BKC	H	S	0	0	N/O	0	0	0	0	1	0	0	0	0	0	0	0	0	1	2	0	0	0	2	1	0	0	0	0	0	0	1	0	1	1.5	0	0	0	0	0	1	2	2	2	1
2011	India	Budaun	Ambiyapur	TPC	H	S	0	0	N/O	0	0	0	0	1	0	0	0	0	0	0	0	0	2	0	0	0	0	0	0	0	0	0	0	0	0	0	0	0	1.5	0	0	0	0	0	1	1	1	1	1
2011	India	Budaun	Ambiyapur	TPC	H	S	0	0	N/O	1	0	0	0	1	0	0	0	0	0	0	0	0	1	0	0	0	0	0	0	0	0	0	0	0	1	1	0	0	2	0	0	0	0	0	1	0	1	1	0
2011	India	Budaun	Dataganj	BKC	H	S	0	0	N/O	1	0	0	0	2	0	0	0	0	0	0	1	1	1	0	0	0	0	1	1	0	0	0	0	0	0	0	0	0	2.5	0	0	0	0	0	0	1	1	1	1
2011	India	Budaun	Ambiyapur	TPC	H	S	0	0	N/O	1	0	1	0	1	0	0	0	0	0	0	0	0	0	0	0	0	0	0	0	0	0	0	0	0	0	0	0	0	2.5	0	0	0	0	0	1	1	2	1	1
2011	India	Budaun	Ambiyapur	TPC	H	S	1	0	N/O	0	0	0	0	1	0	0	0	0	0	0	0	0	1	0	0	0	0	0	0	0	0	0	0	0	0	0	3	1	1.5	0	0	0	0	0	1	0	2	1	1
2011	India	Budaun	Ambiyapur	TPC	H	S	0	0	N/O	0	0	0	0	2	0	0	0	0	0	0	0	0	1	2	1	0	0	2	0	0	0	2	1	1	0	0	0	1	2	0	0	0	0	0	1	0	2	1	2
2011	India	Budaun	Ambiyapur	TPC	H	S	0	0	N/O	0	0	0	0	2	0	0	0	0	0	0	0	0	1	2	1	0	0	1	1	1	1	0	0	0	1	0	3	0	1.5	0	0	0	0	0	1	1	2	1	1
2011	India	Budaun	Ambiyapur	TPC	H	S	0	0	N/O	0	0	0	0	1	0	0	0	0	0	0	0	0	1	0	0	0	0	0	0	0	0	0	0	0	0	0	0	0	3	0	0	0	0	0	1	1	1	3	0
2011	India	Budaun	Ambiyapur	F	H	S	0	0	N/O	0	0	1	0	0	0	0	0	0	0	0	0	0	0	1	1	0	0	0	0	0	0	0	0	0	0	0	4	0	2.5	0	0	0	0	0	0	1	1	0	0
2011	India	Budaun	Dataganj	BKC	H	S	0	0	N/O	0	0	1	0	2	0	0	0	0	0	0	0	0	1	2	0	0	0	0	0	0	0	1	1	1	0	0	0	0	2.5	0	0	0	0	0	1	1	1	1	1
2011	India	Budaun	Ambiyapur	TPC	H	S	0	0	N/O	0	0	0	1	3	0	0	0	0	0	0	0	0	1	1	1	0	0	0	0	0	0	0	0	0	0	0	4	1	1	0	0	0	0	0	1	2	2	1	1
2011	India	Budaun	Ambiyapur	TPC	H	M	1	0	N/O	1	0	0	0	1	0	0	0	0	0	0	0	0	0	1	1	0	0	1	1	0	0	0	0	1	0	1	4	1	1	0	0	0	0	0	2	0	0	1	0
2011	India	Budaun	Ambiyapur	TPC	H	M	0	0	N/O	2	0	0	0	3	0	0	0	0	0	0	0	0	0	0	0	0	0	0	0	1	1	0	0	1	0	1	1	2	1	0	0	0	0	0	1	0	2	1	1
2011	India	Budaun	Ambiyapur	TPC	H	S	0	0	N/O	0	0	0	0	0	0	0	0	0	0	0	0	0	0	0	0	0	0	0	0	0	0	0	0	0	0	0	4	0	2	0	0	0	0	0	1	0	1	1	1
2011	India	Budaun	Dataganj	BKC	H	S	0	0	N/O	0	0	1	0	0	0	0	0	0	0	0	0	0	0	0	0	0	0	0	0	0	0	0	0	2	0	0	0	0	2.5	0	0	0	0	0	0	0	1	2	1
2011	India	Budaun	Dataganj	BKC	H	S	0	0	N/O	0	0	0	0	2	1	1	0	0	0	0	0	0	1	2	0	0	0	0	0	0	0	2	0	2	0	0	0	1	2	0	0	0	0	0	1	1	0	1	1
2011	India	Budaun	Jagat	TPC	H	S	0	0	N/O	0	0	0	0	2	0	0	0	0	0	0	0	0	0	0	0	0	0	0	0	0	0	0	0	0	0	0	0	0	2	0	0	0	1	3	0	0	2	1	1
2011	India	Budaun	Dataganj	BKC	H	S	0	0	N/O	1	1	0	1	3	0	0	0	0	0	0	0	0	0	0	0	0	0	2	1	0	0	0	0	2	0	0	0	0	2	0	0	0	0	0	1	0	0	2	0
2011	India	Budaun	Jagat	TPC	H	S	0	0	N/O	1	0	0	0	0	0	0	0	0	0	0	0	0	0	0	0	0	0	0	0	0	0	0	0	0	0	0	3	0	2	0	0	0	1	3	0	0	2	0	0
2011	India	Budaun	Jagat	TPC	H	S	0	0	N/O	1	0	0	0	3	0	0	0	0	0	0	1	1	0	0	0	0	0	0	0	0	0	2	1	0	0	0	4	0	2	0	0	0	0	0	1	2	2	0	0
2011	India	Budaun	Jagat	TPC	H	S	0	0	N/O	1	0	0	0	1	0	0	0	0	0	0	0	0	0	0	0	0	0	0	0	0	0	1	1	0	0	0	0	0	3	0	0	0	0	0	0	0	1	0	0
2011	India	Budaun	Dataganj	BKC	M	G	0	0	N/O	0	0	0	0	3	0	0	0	0	0	0	0	0	1	0	0	0	0	1	1	2	0	0	0	2	0	0	0	0	2	0	0	0	0	0	1	0	1	0	1
2011	India	Budaun	Jagat	TPC	H	S	N/O	N/O	N/O	N/O	N/O	N/O	0	1	0	0	0	0	0	0	0	0	0	2	1	0	0	0	0	0	0	2	1	0	0	0	N/O	N/O	2	0	0	0	0	0	0	1	0	2	0
2011	India	Budaun	Jagat	TPC	H	S	0	0	N/O	1	0	0	0	1	0	0	0	0	0	0	0	0	0	0	0	0	0	0	0	0	0	0	0	0	0	0	0	0	2.5	0	0	0	0	0	1	0	0	0	0
2011	India	Budaun	Jagat	BKC	H	S	0	0	N/O	0	0	0	0	2	0	0	0	0	0	0	0	0	0	0	0	0	0	0	0	0	0	0	0	0	0	0	0	0	2	0	0	0	0	0	1	0	1	1	0
2011	India	Budaun	Jagat	BKC	H	S	0	0	N/O	0	1	0	0	3	0	0	0	0	0	0	0	0	0	0	0	1	1	0	0	0	0	0	0	0	0	0	4	0	2	0	0	0	0	0	0	1	1	1	0
2011	India	Budaun	Jagat	BKC	H	S	0	0	N/O	0	0	2	0	2	0	0	0	0	0	0	0	0	0	2	1	0	0	1	1	0	0	0	0	1	0	0	0	0	2	0	0	0	0	0	1	1	1	1	1
2011	India	Budaun	Dataganj	TPC	H	G	0	0	N/O	1	0	0	0	2	0	0	0	0	0	0	0	0	0	0	0	0	0	0	0	0	0	0	0	0	0	0	0	0	1.5	0	0	0	0	0	0	0	0	0	0
2011	India	Budaun	Dataganj	BKC	H	G	0	0	N/O	0	0	0	1	0	0	0	0	0	0	0	0	0	0	0	0	0	0	0	0	0	0	0	0	0	0	0	0	0	2	0	0	0	0	0	0	0	0	0	0
2011	India	Budaun	Dataganj	BKC	H	G	0	0	N/O	0	0	0	0	0	0	0	0	0	0	0	2	0	0	1	1	0	0	0	0	0	0	0	0	0	0	0	0	0	1.5	0	0	0	0	0	2	2	2	2	0
2011	India	Budaun	Dataganj	BKC	H	S	0	0	N/O	1	0	0	0	0	0	0	0	0	0	0	0	0	0	0	0	0	0	0	0	0	0	0	0	0	0	0	0	0	3	0	0	0	0	0	0	0	0	0	0
2011	India	Budaun	Jagat	BKC	H	S	0	0	N/O	0	0	0	1	2	0	0	2	0	0	0	0	0	2	0	0	0	0	1	1	2	1	1	1	2	0	1	0	0	1.5	1	0	0	0	0	0	1	1	1	1
2011	India	Budaun	Dataganj	BKC	H	S	0	0	N/O	0	0	1	1	3	0	0	0	0	0	0	0	0	0	0	0	0	0	0	0	0	0	0	0	0	0	0	0	0	1	0	0	0	0	0	0	2	2	0	0
2011	India	Budaun	Dataganj	BKC	H	S	0	1	N/O	1	0	0	0	3	0	0	0	0	0	0	0	0	0	0	0	0	0	0	0	0	0	0	0	0	0	0	0	0	2	0	0	0	0	0	0	0	0	1	0
2011	India	Budaun	Jagat	BKC	H	S	0	0	N/O	0	1	2	0	3	0	0	0	0	0	0	0	0	1	2	1	1	1	1	2	2	1	0	0	0	0	0	0	0	1.5	0	0	0	0	0	1	1	1	0	1
2011	India	Budaun	Dataganj	BKC	H	S	0	0	N/O	0	0	0	0	2	0	0	0	0	0	0	1	1	0	0	0	0	0	0	0	0	0	0	0	0	0	0	0	0	3	0	0	0	0	0	1	0	0	0	0
2011	India	Budaun	Dataganj	BKC	H	S	0	0	N/O	1	0	0	0	1	0	0	0	0	0	0	0	0	0	0	0	0	0	0	0	0	0	2	0	0	0	0	0	0	2	0	0	0	0	0	0	0	0	1	0
2011	India	Budaun	Dataganj	BKC	H	S	0	0	N/O	0	0	0	1	3	0	0	0	0	0	0	0	0	0	0	0	0	0	0	0	0	0	0	0	0	0	0	3	0	1.5	0	0	0	0	0	1	0	0	0	0
2011	India	Budaun	Dataganj	TPC	H	S	0	0	N/O	1	0	0	0	1	0	0	0	0	0	0	2	0	0	0	0	0	0	2	0	0	0	0	0	0	0	0	0	0	1	0	0	0	0	0	1	0	0	0	0
2011	India	Budaun	Dataganj	BKC	H	S	0	0	N/O	1	0	0	1	1	0	0	0	0	0	0	0	0	0	0	0	0	0	0	0	0	0	0	0	1	0	0	0	0	2	0	0	0	0	0	0	0	0	0	0
2011	India	Budaun	Dataganj	BKC	H	S	0	0	N/O	0	0	0	1	3	0	0	0	0	0	0	0	0	0	1	1	0	0	1	1	1	1	0	0	0	0	0	0	0	2	0	0	0	0	0	0	0	0	0	0
2011	India	Budaun	Salarpur	TGC	H	S	0	0	N/O	1	0	1	0	3	0	0	0	0	0	0	0	0	0	0	0	0	0	1	1	1	3	2	0	0	0	0	0	0	3	0	0	0	1	1	0	1	1	1	1
2011	India	Budaun	Dataganj	BKC	H	S	0	0	N/O	0	0	0	0	3	0	0	0	0	0	0	0	0	0	0	0	0	0	0	0	0	0	0	0	0	0	0	0	0	2	0	0	0	0	0	1	0	2	0	0
2011	India	Budaun	Salarpur	TGC	H	S	0	0	N/O	2	0	2	1	3	0	0	0	0	0	0	0	0	0	0	0	0	0	0	0	0	0	0	0	2	0	1	0	0	3.5	0	0	0	0	0	2	1	1	1	0
2011	India	Budaun	Dataganj	BKC	H	S	0	0	N/O	0	0	0	0	1	0	0	0	0	0	0	0	0	0	2	1	0	0	0	0	0	0	0	0	0	0	0	0	0	2.5	0	0	0	0	0	0	1	2	1	0
2011	India	Budaun	Salarpur	TGC	H	S	0	0	N/O	0	0	0	0	3	0	0	0	0	0	0	0	0	1	0	0	0	0	0	0	0	0	0	0	0	1	0	0	1	2	0	0	0	0	0	0	1	1	0	0
2011	India	Budaun	Jagat	TPC	H	S	0	0	N/O	1	0	0	0	1	0	0	0	0	0	0	0	0	1	0	0	2	1	0	0	0	0	2	0	1	0	0	0	0	1.5	0	0	0	0	0	0	0	0	1	2
2011	India	Budaun	Jagat	TPC	H	S	0	0	N/O	0	0	0	0	1	0	0	0	0	0	0	0	0	0	0	0	0	0	0	0	0	0	0	0	0	0	0	0	0	2	0	0	0	0	0	1	2	2	0	0
2011	India	Budaun	Jagat	TPC	H	S	0	0	N/O	0	0	0	0	0	0	0	0	0	2	1	0	0	0	1	1	0	0	2	0	0	0	0	0	0	0	0	0	1	1.5	0	0	0	0	0	1	1	1	2	0
2011	India	Budaun	Jagat	TPC	H	S	0	0	N/O	1	0	0	0	0	0	0	0	0	2	1	0	0	0	0	0	2	0	0	0	0	0	0	0	0	0	0	4	1	2	0	0	0	0	0	0	0	2	0	0
2011	India	Budaun	Jagat	TPC	H	S	0	0	N/O	1	0	0	0	3	0	0	0	0	0	0	0	0	0	0	0	0	0	0	0	0	0	0	0	0	0	0	0	0	1.5	0	0	0	1	2	1	0	2	1	1
2011	India	Budaun	Salarpur	TGC	H	S	0	0	N/O	1	0	1	0	2	0	0	0	0	2	0	0	0	1	0	0	0	0	2	1	1	1	0	0	2	0	0	0	0	3	0	0	0	0	0	0	1	1	1	1
2011	India	Budaun	Jagat	TPC	H	S	0	0	N/O	1	0	0	0	1	0	0	0	0	0	0	0	0	0	0	0	0	0	0	0	0	0	0	0	0	0	0	0	0	1.5	0	0	0	0	0	0	0	0	1	0
2011	India	Budaun	Jagat	TPC	H	M	0	0	N/O	0	0	0	0	1	0	0	0	0	0	0	0	0	0	0	0	0	0	0	0	0	0	0	0	0	0	0	0	0	1.5	0	0	0	0	0	0	1	1	2	0
2011	India	Budaun	Jagat	TPC	H	S	2	0	N/O	1	0	0	0	1	0	0	0	0	0	0	0	0	0	2	1	0	0	0	0	0	0	0	0	0	0	0	4	0	1.5	0	0	0	0	0	0	0	0	2	0
2011	India	Budaun	Salarpur	TGC	H	S	0	0	N/O	1	0	1	0	3	0	0	0	0	0	0	0	0	0	0	0	0	0	0	0	0	0	0	0	1	0	0	0	0	1.5	0	0	0	0	0	0	0	1	2	1
2011	India	Budaun	Salarpur	TPC	H	S	0	0	N/O	1	0	1	1	3	0	0	0	0	0	0	0	0	0	2	0	0	0	2	0	1	1	1	1	0	0	0	3	1	2	0	0	0	0	0	0	1	1	1	2
2011	India	Budaun	Salarpur	TPC	H	S	0	0	N/O	0	0	0	1	2	0	0	0	0	0	0	0	0	0	0	0	0	0	0	0	0	0	0	0	0	0	1	0	0	2.5	0	0	0	1	1	1	1	1	1	2
2011	India	Budaun	Salarpur	TPC	H	S	2	1	N/O	1	0	0	0	2	0	0	0	0	0	0	0	0	2	0	0	0	0	1	1	0	0	0	0	0	0	0	0	2	3	0	0	0	1	2	1	1	1	0	1
2011	India	Budaun	Salarpur	TPC	H	S	0	0	N/O	0	0	1	0	3	0	0	0	0	0	0	0	0	1	0	0	0	0	0	0	0	0	0	0	0	0	0	3	0	2	0	1	0	1	1	1	1	1	1	0
2011	India	Budaun	Salarpur	TPC	H	S	0	0	N/O	2	0	1	1	2	0	0	0	0	0	0	0	0	1	0	0	0	0	1	1	2	1	0	0	0	0	0	0	0	2	0	0	0	0	0	1	1	1	2	1
2011	India	Budaun	Ambiyapur	BKC	H	S	0	0	N/O	0	0	1	0	1	0	0	0	0	0	0	0	0	1	0	0	0	0	0	0	0	0	0	0	0	0	1	0	0	2.5	0	0	0	1	2	0	2	2	1	0
2011	India	Budaun	Salarpur	TPC	H	S	0	0	N/O	1	0	0	1	2	0	0	0	0	0	0	0	0	0	2	0	0	0	0	0	0	0	0	0	0	0	0	0	0	2.5	0	0	0	1	1	1	0	1	0	0
2011	India	Budaun	Salarpur	TPC	H	S	0	0	N/O	0	0	1	1	3	0	0	0	0	0	0	0	0	1	0	0	0	0	2	0	0	0	0	0	1	0	0	0	0	3	0	0	0	0	0	1	1	1	2	1
2011	India	Budaun	Ambiyapur	BKC	H	S	0	0	N/O	1	0	0	0	1	0	0	0	0	0	0	0	0	1	0	0	0	0	0	0	0	0	0	0	0	0	0	0	0	2	0	0	0	0	0	2	0	1	0	1
2011	India	Budaun	Ambiyapur	BKC	H	S	0	0	N/O	1	0	0	0	1	0	0	0	0	0	0	0	0	1	0	0	0	0	0	0	0	0	0	0	0	0	0	0	1	2	0	0	0	0	0	1	0	0	1	1
2011	India	Budaun	Jagat	BKC	H	S	0	0	N/O	1	0	1	0	0	0	0	0	0	0	0	0	0	0	0	0	0	0	0	0	0	0	0	0	0	0	0	3	0	2	0	0	0	0	0	1	0	0	1	0
2011	India	Budaun	Ambiyapur	BKC	H	S	0	0	N/O	0	0	0	0	1	0	0	0	0	0	0	0	0	0	0	0	0	0	0	0	0	0	0	0	0	0	0	0	0	2.5	0	0	0	0	0	1	0	0	1	1
2011	India	Budaun	Ambiyapur	BKC	H	S	0	0	N/O	0	0	0	0	0	0	0	0	0	0	0	0	0	0	0	0	0	0	0	0	0	0	0	0	0	0	0	0	0	1.5	0	0	0	0	0	0	0	0	0	0
2011	India	Budaun	Ambiyapur	BKC	H	S	0	0	N/O	0	0	0	0	1	0	0	0	0	2	0	2	0	1	0	0	0	0	1	1	0	0	0	0	0	0	0	0	0	2	0	0	0	0	0	1	1	2	1	0
2011	India	Budaun	Ambiyapur	BKC	H	S	0	0	N/O	1	0	0	0	1	0	0	0	0	0	0	0	0	1	0	0	0	0	0	0	0	0	0	0	0	0	1	0	0	2.5	0	0	0	0	0	1	0	0	1	1
2011	India	Budaun	Ambiyapur	BKC	H	S	0	0	N/O	0	0	1	0	3	0	0	0	0	0	0	0	0	0	2	0	0	0	2	0	2	0	0	0	2	1	0	0	0	1.5	0	0	0	0	0	1	2	2	1	1
2011	India	Budaun	Ambiyapur	BKC	H	S	0	0	N/O	0	0	0	0	1	0	0	0	0	1	1	0	0	1	0	0	0	0	0	0	1	1	0	0	1	1	0	0	1	1.5	0	0	0	0	0	1	0	2	1	1
2011	India	Budaun	Ambiyapur	O	H	S	0	0	N/O	0	0	0	0	0	0	0	0	0	0	0	0	0	0	0	0	0	0	0	0	0	0	0	0	0	0	0	0	0	2.5	0	0	0	0	0	0	0	0	0	0
2011	India	Budaun	Jagat	BKC	H	M	0	0	N/O	2	0	1	0	1	0	0	0	0	0	0	0	0	1	0	0	0	0	0	0	0	0	0	0	0	0	0	4	0	2.5	0	0	0	1	2	1	1	1	1	1
2011	India	Budaun	Jagat	BKC	H	S	0	0	N/O	1	0	0	0	3	0	0	0	0	0	0	0	0	1	1	1	0	0	0	0	0	0	0	0	0	0	0	0	1	2	0	0	0	0	0	0	0	1	0	1
2011	India	Budaun	Ambiyapur	BKC	H	S	0	0	N/O	0	0	0	0	2	0	0	0	0	0	0	0	0	0	2	0	0	0	0	0	0	0	0	0	0	0	0	3	0	1.5	0	0	0	0	0	0	0	1	1	1
2011	India	Budaun	Jagat	BKC	H	M	0	0	N/O	0	1	2	0	0	0	0	0	0	0	0	0	0	1	0	0	0	0	0	0	2	0	0	0	0	0	0	3	0	2.5	0	0	0	0	0	1	0	0	1	0
2011	India	Budaun	Ambiyapur	BKC	H	S	0	0	N/O	0	0	0	0	1	0	0	0	0	0	0	0	0	0	1	1	0	0	2	1	0	0	0	0	1	1	0	3	0	2	0	0	0	0	0	1	1	0	1	1
2011	India	Budaun	Jagat	BKC	H	S	0	0	N/O	1	0	2	0	2	0	0	0	0	0	0	0	0	0	2	1	0	0	2	0	0	0	0	0	2	0	0	4	1	2	0	0	0	0	0	0	1	1	1	1
2011	India	Budaun	Ambiyapur	BKC	H	M	0	0	N/O	1	0	0	0	3	0	0	0	0	0	0	0	0	0	0	0	0	0	1	1	0	0	0	0	0	0	1	3	0	1.5	0	0	0	0	0	0	0	1	0	0
2011	India	Budaun	Jagat	BKC	H	S	0	0	N/O	1	0	1	0	2	2	0	0	0	2	0	0	0	1	0	0	2	0	1	1	0	0	0	0	0	0	0	3	0	2.5	0	0	0	0	0	0	0	1	1	0
2011	India	Budaun	Ambiyapur	BKC	H	S	0	0	N/O	0	0	0	0	2	0	0	0	0	1	1	0	0	0	2	0	2	0	2	1	1	1	0	0	1	1	0	3	1	1.5	0	0	0	0	0	0	1	0	1	1
2011	India	Budaun	Jagat	BKC	H	S	0	0	N/O	1	0	0	1	3	0	0	0	0	0	0	0	0	0	1	1	0	0	1	1	0	0	0	0	0	0	0	3	1	2.5	0	0	0	0	0	0	1	1	1	1
2011	India	Budaun	Ambiyapur	BKC	H	N/O	0	0	N/O	0	0	1	0	2	0	0	0	0	0	0	0	0	0	2	0	0	0	0	0	2	1	2	0	0	0	1	3	0	1.5	0	0	0	0	0	1	0	0	1	1
2011	India	Budaun	Ambiyapur	BKC	H	M	0	0	N/O	0	0	0	0	3	0	0	0	0	0	0	0	0	0	0	0	0	0	0	0	2	2	0	0	0	0	1	4	0	1.5	0	0	0	0	0	0	0	0	2	0
2011	India	Budaun	Jagat	BKC	H	S	0	0	N/O	1	0	1	0	3	0	0	0	0	0	0	1	1	1	2	0	1	1	2	0	2	0	0	0	2	0	0	2	0	1.5	0	0	0	1	1	1	1	1	2	0
2011	India	Budaun	Ambiyapur	BKC	H	S	0	0	N/O	0	0	2	0	2	2	0	0	0	0	0	0	0	1	1	2	0	0	0	0	1	2	0	0	0	1	0	3	2	1	0	0	0	0	0	0	2	0	1	1
2011	India	Budaun	Ambiyapur	BKC	H	S	0	0	N/O	1	0	2	0	3	0	0	0	0	0	0	0	0	1	0	0	2	0	1	1	0	0	0	0	0	0	1	3	0	2	0	0	0	0	0	1	1	2	0	0
2011	India	Budaun	Ambiyapur	BKC	H	S	0	0	N/O	0	0	1	0	1	0	0	0	0	0	0	0	0	1	2	1	2	0	1	2	2	0	0	0	2	0	0	4	0	1	0	0	0	0	0	1	0	0	1	1
2011	India	Budaun	Ambiyapur	TPC	H	S	0	0	N/O	0	0	0	0	1	0	0	2	0	0	0	0	0	1	0	0	0	0	1	1	0	0	0	0	0	0	0	0	0	2	0	0	0	0	0	0	1	1	2	0
2011	India	Budaun	Ambiyapur	TPC	H	S	0	0	N/O	0	0	0	0	1	0	0	0	0	0	0	0	0	1	0	0	0	0	0	0	0	0	0	0	0	1	0	0	0	2	0	0	0	0	0	1	1	2	1	1
2011	India	Budaun	Ambiyapur	TPC	H	M	0	0	N/O	0	0	0	0	3	0	0	0	0	0	0	0	0	0	2	0	0	0	0	0	0	0	0	0	0	0	1	0	0	2.5	0	0	0	0	0	1	2	2	2	1
2011	India	Budaun	Ambiyapur	BKC	H	S	0	0	N/O	0	0	0	0	0	0	0	0	0	1	1	1	1	1	0	0	0	0	0	0	0	0	0	0	0	0	0	0	1	2	0	0	0	0	0	2	1	0	1	0
2011	India	Budaun	Ambiyapur	BKC	H	M	0	0	N/O	0	0	0	0	3	2	0	0	0	0	0	0	0	1	0	0	0	0	0	0	0	0	2	0	1	0	1	4	0	1.5	0	0	0	0	0	1	1	1	2	0
2011	India	Budaun	Ambiyapur	TPC	H	S	0	0	N/O	0	0	0	0	1	0	0	0	0	0	0	1	1	1	0	0	0	0	0	0	0	0	0	0	0	0	1	3	0	1.5	0	0	0	0	0	0	0	0	1	0
2011	India	Budaun	Ambiyapur	BKC	H	M	0	0	N/O	0	0	1	0	3	0	0	0	0	1	1	0	0	1	2	0	0	0	0	0	0	0	0	0	0	0	0	0	0	1	0	0	0	0	0	0	0	0	1	1
2011	India	Budaun	Ambiyapur	TPC	H	M	0	0	N/O	0	0	0	0	2	0	0	0	0	0	0	0	0	1	0	0	0	0	0	0	0	0	0	0	0	0	0	4	0	2.5	0	0	0	0	0	1	1	2	0	1
2011	India	Budaun	Ambiyapur	TPC	H	S	0	0	N/O	1	0	0	0	0	0	0	0	0	0	0	0	0	0	0	0	0	0	0	0	0	0	0	0	1	0	0	0	0	3	0	0	0	0	0	1	0	0	0	0
2011	India	Budaun	Ambiyapur	TPC	H	N/O	0	0	N/O	0	0	0	0	0	0	0	1	1	0	0	0	0	1	0	0	0	0	0	0	0	0	0	0	0	0	0	0	0	2.5	0	0	0	0	0	0	0	1	1	0
2011	India	Budaun	Ambiyapur	BKC	H	G	0	0	N/O	1	0	0	0	3	0	0	0	0	0	0	0	0	0	0	0	0	0	0	0	0	0	0	0	0	1	0	0	0	1.5	0	0	0	1	3	1	0	1	1	1
2011	India	Budaun	Dataganj	BKC	H	S	0	0	N/O	1	0	0	0	N/O	0	0	0	0	0	0	0	0	0	0	0	0	0	0	0	0	0	0	0	0	0	0	3	0	2.5	0	0	0	0	0	0	0	0	0	1
2011	India	Budaun	Dataganj	BKC	H	S	0	0	N/O	0	0	0	0	1	0	0	0	0	0	0	0	0	0	0	0	0	0	0	0	0	0	0	0	0	1	0	0	0	1.5	0	0	0	0	0	0	0	0	1	1
2011	India	Budaun	Dataganj	BKC	H	S	0	0	N/O	2	0	0	0	2	0	0	0	0	0	0	0	0	0	0	0	0	0	0	0	0	0	0	0	0	0	0	0	0	1	0	0	0	0	0	1	0	2	0	0
2011	India	Budaun	Dataganj	BKC	H	S	0	0	N/O	1	1	0	0	0	0	0	0	0	0	0	0	0	0	0	0	0	0	0	0	0	0	0	0	0	0	0	0	1	2	0	0	0	0	0	1	0	0	0	0
2011	India	Budaun	Dataganj	BKC	H	S	0	0	N/O	0	0	0	0	0	0	0	0	0	2	0	0	0	1	2	0	0	0	0	0	0	0	0	0	0	0	0	0	1	2.5	0	0	0	0	0	0	0	0	1	1
2011	India	Budaun	Dataganj	BKC	H	S	0	0	N/O	0	0	0	0	2	0	0	0	0	0	0	0	0	0	0	0	0	0	0	0	0	0	0	0	0	0	0	4	0	1.5	0	0	0	0	0	1	0	2	0	0
2011	India	Budaun	Dataganj	BKC	H	S	0	0	N/O	0	0	0	0	2	0	0	0	0	0	0	0	0	0	2	0	0	0	0	0	0	0	0	0	0	0	0	0	0	2.5	0	0	0	0	0	0	1	0	1	0
2011	India	Budaun	Dataganj	BKC	H	S	0	0	N/O	0	0	0	0	2	0	0	0	0	0	0	0	0	0	2	0	0	0	0	0	0	0	0	0	0	0	0	0	0	1.5	0	0	0	0	0	2	1	1	1	1
2011	India	Budaun	Dataganj	BKC	H	S	0	0	N/O	1	0	0	0	1	0	0	0	0	0	0	0	0	0	0	0	0	0	2	0	0	0	2	2	0	0	0	3	0	2	0	0	0	0	0	0	1	2	1	0
2011	India	Budaun	Dataganj	BKC	H	S	0	0	N/O	0	0	0	0	3	0	0	0	0	0	0	0	0	0	0	0	0	0	0	0	0	0	0	0	0	0	0	4	0	2	0	0	0	0	0	0	0	1	0	2
2011	India	Budaun	Dataganj	BKC	M	G	0	0	N/O	0	0	0	0	2	0	0	0	0	0	0	0	0	0	0	0	0	0	0	0	0	0	0	0	0	0	0	0	2	1.5	0	0	0	0	0	0	2	2	1	1
2011	India	Budaun	Dataganj	BKC	H	S	0	0	N/O	0	0	1	0	2	0	0	0	0	0	0	0	0	0	2	2	0	0	0	0	2	1	0	0	0	0	0	0	N/O	2	0	0	0	0	0	1	0	0	0	0
2011	India	Budaun	Dataganj	BKC	H	S	0	0	N/O	0	0	0	0	2	0	0	0	0	0	0	0	0	0	0	0	0	0	0	0	0	0	0	0	0	0	0	0	0	2	0	0	0	0	N/O	0	0	0	0	0
2011	India	Budaun	Dataganj	F	H	M	0	0	N/O	1	0	0	0	0	0	0	0	0	0	0	0	0	0	0	0	0	0	0	0	0	0	0	0	0	0	0	0	0	3	0	0	0	0	0	1	0	0	0	0
2011	India	Budaun	Dataganj	BKC	H	S	0	0	N/O	1	0	0	0	1	0	0	0	0	0	0	0	0	0	0	0	0	0	0	0	0	0	0	0	2	0	0	0	0	3.5	0	0	0	0	0	0	0	0	0	0
2011	India	Budaun	Dataganj	TPC	H	M	0	0	N/O	1	0	0	0	2	0	0	0	0	0	0	2	1	0	0	0	0	0	0	0	0	0	1	1	0	0	0	0	0	2.5	0	0	0	0	0	1	1	1	0	0
2011	India	Budaun	Dataganj	TPC	H	S	0	0	N/O	0	0	0	0	0	0	0	0	0	0	0	0	0	0	0	0	0	0	0	0	0	0	0	0	0	0	0	0	0	1.5	0	0	0	0	0	0	0	1	0	0
2011	India	Budaun	Dataganj	TPC	H	S	0	0	N/O	1	0	0	1	0	0	0	0	0	0	0	0	0	0	0	0	0	0	0	0	0	0	0	0	0	0	0	0	0	2.5	0	0	0	0	0	0	0	0	0	0
2011	India	Budaun	Dataganj	TPC	H	S	0	1	N/O	0	0	0	0	2	0	0	0	0	0	0	0	0	0	0	0	0	0	0	0	0	0	0	0	0	0	0	0	0	2.5	0	0	0	0	0	0	0	1	0	0
2011	India	Budaun	Dataganj	TPC	H	S	0	0	N/O	1	0	0	0	0	0	0	0	0	0	0	0	0	0	0	0	0	0	0	0	0	0	0	0	0	0	0	0	0	1.5	0	0	0	0	0	0	0	0	0	0
2011	India	Budaun	Jagat	TPC	H	S	0	0	N/O	0	0	0	0	2	0	0	0	0	0	0	0	0	0	0	0	0	0	1	1	0	0	0	0	0	1	0	0	0	2	0	0	0	0	0	0	2	1	0	1
2011	India	Budaun	Jagat	BKC	H	S	0	0	N/O	1	0	0	0	2	0	0	0	0	0	0	0	0	0	0	0	0	0	1	1	0	0	0	0	0	0	0	0	0	1.5	0	0	0	0	0	1	0	0	0	0
2011	India	Budaun	Jagat	BKC	H	S	0	0	N/O	1	0	0	0	3	0	0	0	0	0	0	0	0	0	0	0	0	0	0	0	0	0	0	0	1	0	0	0	0	2	0	0	0	0	0	0	1	2	1	1
2011	India	Budaun	Jagat	BKC	H	G	0	0	N/O	0	0	0	0	3	0	0	0	0	0	0	0	0	1	0	0	0	0	0	0	0	0	0	0	1	1	0	0	0	1.5	0	0	0	0	0	1	0	0	0	0
2011	India	Budaun	Jagat	BKC	H	S	0	1	N/O	2	0	0	N/O	N/O	0	0	0	0	0	0	0	0	0	0	0	0	0	0	0	0	0	0	0	1	0	0	3	0	2	0	0	0	0	0	0	0	0	1	0
2011	India	Budaun	Jagat	TPC	H	S	0	0	N/O	0	1	2	0	3	0	0	0	0	0	0	0	0	0	0	0	0	0	2	0	0	0	0	0	0	0	0	0	0	2	0	0	0	0	0	0	0	0	1	1
2011	India	Budaun	Jagat	TPC	H	S	0	0	N/O	0	0	2	0	3	0	0	0	0	0	0	0	0	0	0	0	0	0	0	0	0	0	0	0	0	0	0	0	0	2	0	1	0	0	0	0	0	0	0	1
2011	India	Budaun	Jagat	TPC	H	G	0	0	N/O	2	0	1	0	2	0	0	0	0	0	0	0	0	0	0	0	0	0	0	0	0	0	0	0	0	0	0	N/O	0	3	0	0	0	0	0	0	0	0	1	1
2011	India	Budaun	Jagat	TPC	H	S	0	0	N/O	0	0	0	0	1	0	0	0	0	0	0	0	0	1	0	0	0	0	0	0	0	0	0	0	0	0	0	0	0	2.5	0	0	0	0	0	1	0	0	1	1
2011	India	Budaun	Jagat	TPC	H	S	0	0	N/O	0	0	0	0	3	0	0	0	0	0	0	0	0	0	0	0	0	0	0	0	2	0	0	0	1	0	0	0	0	1.5	0	0	0	0	0	1	0	1	1	1
2011	India	Budaun	Jagat	BKC	H	S	0	0	N/O	0	0	0	0	1	0	0	0	0	0	0	0	0	1	0	0	0	0	0	0	0	0	0	0	1	1	0	3	0	1	0	0	0	0	0	1	0	0	0	0
2011	India	Budaun	Jagat	BKC	H	S	0	0	N/O	1	0	0	1	2	0	0	0	0	0	0	0	0	0	0	0	0	0	0	0	0	0	0	0	0	0	0	0	0	2	0	0	0	0	0	0	2	2	1	1
2011	India	Budaun	Jagat	BKC	H	S	0	0	N/O	2	0	0	1	2	0	0	0	0	0	0	0	0	0	0	0	0	0	0	0	0	0	1	2	0	0	0	0	0	2	0	0	0	0	0	0	0	0	1	0
2011	India	Budaun	Jagat	BKC	H	S	0	0	N/O	2	0	0	1	3	0	0	0	0	0	0	0	0	0	0	0	0	0	0	0	0	0	0	0	0	0	0	0	0	2.5	0	0	0	0	0	0	0	0	0	0
2011	India	Budaun	Jagat	BKC	H	S	2	0	N/O	0	0	0	0	0	0	0	0	0	0	0	0	0	0	0	0	0	0	0	0	0	0	0	0	0	0	0	0	0	3	0	0	0	0	0	0	0	0	1	1
2011	India	Budaun	Jagat	BKC	H	S	0	0	N/O	1	0	0	0	0	0	0	0	0	0	0	0	0	0	0	0	0	0	0	0	0	0	0	0	0	0	0	0	0	2	0	0	0	0	0	0	0	1	1	1
2011	India	Budaun	Jagat	BKC	H	S	0	0	N/O	0	0	0	0	2	0	0	0	0	0	0	0	0	0	0	0	0	0	0	0	0	0	0	0	0	0	0	0	0	3	0	0	0	0	0	0	2	2	0	0
2011	India	Budaun	Jagat	BKC	H	S	2	0	N/O	1	0	0	0	1	0	0	0	0	0	0	0	0	0	0	0	0	0	0	0	0	0	0	0	0	0	0	0	0	3	0	0	0	0	0	1	0	0	1	0
2011	India	Budaun	Jagat	BKC	H	S	0	0	N/O	2	0	0	0	1	0	0	0	0	0	0	0	0	1	0	0	0	0	0	0	2	2	0	0	0	0	0	0	0	2.5	0	0	0	0	0	0	0	0	1	1
2011	India	Budaun	Jagat	BKC	H	S	0	0	N/O	1	0	0	0	0	0	0	0	0	0	0	0	0	0	0	0	0	0	0	0	0	0	0	0	0	0	0	0	0	2	0	0	0	0	0	0	0	1	0	0
2011	India	Budaun	Jagat	BKC	H	S	0	0	N/O	0	0	0	0	1	0	0	0	0	0	0	0	0	0	0	0	0	0	0	0	0	0	0	0	0	0	0	0	0	2	0	0	0	0	0	0	0	0	2	0
2011	India	Budaun	Jagat	BKC	H	S	0	0	N/O	1	0	0	0	1	0	0	0	0	0	0	0	0	0	0	0	0	0	0	0	0	0	0	0	0	0	0	0	0	2	0	0	0	0	0	0	0	0	0	0
2011	India	Budaun	Jagat	BKC	H	S	0	0	N/O	1	0	0	1	2	0	0	0	0	0	0	0	0	0	0	0	0	0	0	0	0	0	0	0	0	0	0	0	0	2	0	0	0	0	0	0	0	2	1	0
2011	India	Budaun	Dataganj	TPC	H	S	0	0	N/O	0	0	1	0	1	0	0	0	0	0	0	0	0	1	0	0	0	0	0	0	0	0	0	0	0	0	0	0	0	1.5	0	0	0	0	0	1	2	2	1	2
2011	India	Budaun	Dataganj	TPC	H	S	0	0	N/O	0	0	0	1	3	0	0	0	0	0	0	0	0	0	0	0	0	0	1	1	0	0	0	0	0	0	1	0	1	2	0	0	0	0	0	1	0	0	0	0
2011	India	Budaun	Dataganj	TPC	H	M	0	0	N/O	0	0	2	0	0	0	0	0	0	0	0	0	0	0	0	0	0	0	0	0	0	0	0	0	1	1	1	0	1	1.5	0	0	0	0	0	1	0	0	2	0
2011	India	Budaun	Dataganj	TPC	H	S	0	0	N/O	0	0	0	0	2	0	0	0	0	0	0	0	0	1	0	0	0	0	1	1	0	0	0	0	0	0	0	3	1	2	0	0	0	0	0	1	0	0	1	1
2011	India	Budaun	Dataganj	TPC	H	S	0	0	N/O	1	N/O	1	0	1	0	0	0	0	2	0	0	0	1	0	0	0	0	2	0	0	0	0	0	0	0	0	3	0	1.5	0	0	0	0	0	1	1	1	0	0
2011	India	Budaun	Dataganj	TPC	H	S	0	0	N/O	0	0	1	0	0	0	0	0	0	0	0	0	0	1	1	1	0	0	0	0	2	0	0	0	1	0	0	0	0	2	0	0	0	0	0	0	0	0	0	0
2011	India	Budaun	Dataganj	TPC	H	S	0	0	N/O	1	0	0	0	1	0	0	0	0	0	0	0	0	1	0	0	2	0	0	0	0	0	0	0	0	0	1	0	0	2.5	0	0	0	0	0	0	0	0	0	0
2011	India	Budaun	Dataganj	TPC	H	S	0	0	N/O	1	0	1	0	2	0	0	0	0	0	0	0	0	0	0	0	0	0	1	1	0	0	0	0	1	0	0	0	0	2.5	0	0	0	0	0	0	0	0	0	0
2011	India	Budaun	Dataganj	TPC	H	S	0	0	N/O	0	0	1	0	2	0	0	0	0	0	0	0	0	0	0	0	0	0	0	0	0	0	0	0	0	0	0	0	0	2.5	0	0	0	0	0	0	0	0	1	1
2011	India	Budaun	Dataganj	TPC	H	M	2	0	N/O	0	0	0	0	2	0	0	0	0	2	0	0	0	0	0	0	0	0	1	1	0	0	0	0	0	0	0	0	0	1	0	0	0	0	0	1	0	0	1	0
2011	India	Budaun	Dataganj	TPC	H	M	0	0	N/O	1	0	0	0	3	0	0	0	0	0	0	0	0	0	0	0	0	0	0	0	0	0	0	0	0	0	0	0	0	1.5	0	0	0	0	0	0	1	2	1	1
2011	India	Budaun	Dataganj	TPC	H	M	0	0	N/O	2	0	1	0	0	0	0	0	0	0	0	0	0	0	0	0	0	0	0	0	0	0	0	0	0	0	0	0	2	2	0	0	0	0	0	0	0	0	2	0
2011	India	Budaun	Jagat	TPC	H	S	0	0	N/O	0	0	0	0	1	0	0	0	0	0	0	0	0	0	0	0	0	0	2	0	0	0	0	0	0	0	1	0	0	2.5	0	0	0	0	0	1	0	0	1	1
2011	India	Budaun	Jagat	TPC	H	S	0	0	N/O	0	0	1	0	1	0	0	0	0	0	0	0	0	0	0	0	0	0	2	1	0	0	0	0	0	0	0	0	2	2	0	0	0	0	0	0	1	2	2	1
2011	India	Budaun	Jagat	TPC	H	S	0	0	N/O	1	0	0	0	1	0	0	0	0	0	0	0	0	0	0	0	0	0	0	0	0	0	0	0	1	0	0	0	0	2.5	0	0	0	0	0	1	2	1	1	1
2011	India	Budaun	Jagat	TPC	H	S	0	0	N/O	0	0	1	0	1	0	0	0	0	0	0	0	0	0	0	0	0	0	2	1	0	0	0	0	0	0	0	0	0	2	0	0	0	0	0	0	0	0	2	0
2011	India	Budaun	Jagat	TPC	H	S	0	0	N/O	0	0	0	0	0	0	0	0	0	0	0	0	0	0	0	0	0	0	0	0	0	0	0	0	0	0	0	0	0	3	0	0	0	0	0	0	0	0	1	0
2011	India	Budaun	Jagat	F	H	S	0	0	N/O	0	0	0	0	0	0	0	0	0	0	0	0	0	0	0	0	0	0	0	0	0	0	0	0	0	0	0	4	0	1.5	0	0	0	0	0	1	0	0	0	0
2011	India	Budaun	Jagat	TPC	H	S	0	0	N/O	0	0	0	0	3	0	0	0	0	0	0	0	0	0	0	0	0	0	0	0	0	0	0	0	0	1	0	0	0	2.5	0	0	0	0	0	1	2	0	1	0
2011	India	Budaun	Jagat	TPC	H	S	0	0	N/O	0	0	1	0	2	0	0	0	0	0	0	0	0	1	0	0	0	0	0	0	0	0	0	0	0	1	0	0	0	2	0	0	0	0	0	0	0	0	1	0
2011	India	Budaun	Jagat	TPC	H	S	0	0	N/O	0	0	0	0	3	0	0	0	0	0	0	0	0	1	1	1	0	0	1	1	0	0	0	0	0	0	0	4	0	1	0	0	0	0	0	1	2	1	1	1
2011	India	Budaun	Jagat	TPC	H	S	0	0	N/O	0	0	0	0	2	0	0	0	0	0	0	0	0	0	0	0	0	0	0	0	0	0	2	0	1	1	0	0	0	1.5	0	0	0	0	0	0	0	0	1	1
2011	Kenya	Limuru	Karai	TGC	D	S	0	0	1	0	0	0	0	0	0	0	0	0	0	0	0	0	0	0	0	0	0	0	0	0	0	0	0	0	0	0	0	0	3	0	0	0	0	0	2	0	0	0	0
2011	Kenya	Limuru	Karai	TGC	D	M	0	0	0	0	0	0	0	3	0	0	0	0	0	0	0	0	0	0	0	0	0	0	0	0	0	0	0	0	0	0	0	0	1.5	0	0	0	0	0	2	0	0	0	0
2011	Kenya	Limuru	Karai	TGC	D	S	0	1	0	0	0	0	0	0	0	0	0	0	0	0	0	0	0	0	0	0	0	0	0	0	0	0	0	0	0	0	4	0	2.5	0	0	0	0	0	2	0	0	0	0
2011	Kenya	Limuru	Karai	TGC	D	M	0	1	0	0	0	0	0	2	2	0	0	0	2	0	0	0	0	0	0	0	0	0	0	2	0	0	0	0	0	0	0	1	1.5	0	1	0	0	0	0	0	0	0	0
2011	Kenya	Limuru	Karai	F	D	S	2	0	0	0	0	0	0	0	0	0	0	0	0	0	0	0	0	0	0	0	0	0	0	0	0	0	0	0	0	0	0	0	2	0	0	0	0	0	1	0	0	0	0
2011	Kenya	Limuru	Karai	TGC	D	S	0	0	0	0	0	0	1	0	0	0	0	0	0	0	0	0	0	0	0	0	0	0	0	0	0	0	0	0	0	0	0	0	1.5	0	1	0	0	0	1	0	0	0	0
2011	Kenya	Limuru	Karai	TGC	D	S	0	0	0	0	0	0	1	0	0	0	0	0	0	0	0	0	0	0	0	0	0	0	0	0	0	0	0	0	0	0	0	0	2	0	0	0	0	0	0	0	0	0	0
2011	Kenya	Limuru	Karai	TGC	D	M	0	0	0	0	0	0	0	1	0	0	0	0	0	0	0	0	0	0	0	0	0	0	0	0	0	0	0	0	0	1	2	0	1.5	0	0	0	0	0	0	0	0	0	0
2011	Kenya	Limuru	Karai	TGC	D	M	0	0	0	0	0	0	1	1	0	0	0	0	0	0	0	0	0	0	0	0	0	0	0	0	0	0	0	0	0	1	0	0	2	0	1	0	0	0	1	0	0	0	0
2011	Kenya	Limuru	Karai	TGC	D	M	0	0	0	0	0	0	0	1	0	0	0	0	0	0	0	0	0	0	0	0	0	0	0	0	0	0	0	0	0	1	3	0	2	0	0	0	0	0	1	0	0	0	0
2011	Kenya	Limuru	Karai	TGC	D	M	0	0	0	0	0	0	0	1	0	0	0	0	0	0	0	0	0	0	0	0	0	0	0	0	0	0	0	0	0	1	2	0	1.5	0	0	0	0	0	0	0	0	0	0
2011	Kenya	Limuru	Karai	TGC	D	S	0	0	0	0	0	0	0	2	0	0	0	0	0	0	0	0	0	0	0	0	0	0	0	0	0	0	0	0	0	0	0	0	2.5	0	0	0	0	0	0	0	0	0	0
2011	Kenya	Limuru	Karai	TGC	D	M	0	0	0	0	0	0	0	3	0	0	0	0	0	0	0	0	0	0	0	0	0	0	0	0	0	0	0	0	0	0	0	0	2	0	1	0	0	0	0	0	0	0	0
2011	Kenya	Limuru	Karai	TGC	D	M	2	1	0	0	0	0	0	2	0	0	0	0	0	0	0	0	0	2	1	0	0	0	0	0	0	0	0	0	0	0	4	N/O	2	0	0	0	0	0	0	0	0	0	0
2011	Kenya	Limuru	Karai	TGC	D	S	2	0	0	0	0	0	0	2	0	0	2	1	0	0	0	0	0	0	0	0	0	0	0	2	1	0	0	0	0	0	0	0	3	0	0	0	0	0	0	0	0	0	0
2011	Kenya	Limuru	Karai	TGC	D	S	0	0	0	0	0	0	0	1	0	0	0	0	0	0	0	0	0	0	0	0	0	0	0	0	0	0	0	0	0	0	0	0	2	0	0	0	0	0	1	0	0	0	0
2011	Kenya	Limuru	Karai	TGC	D	M	0	0	0	0	0	0	0	1	0	0	0	0	0	0	0	0	0	0	0	0	0	0	0	0	0	0	0	0	0	0	0	1	2	0	1	0	1	2	2	0	0	0	0
2011	Kenya	Limuru	Karai	TGC	D	S	0	0	0	0	0	0	0	2	0	0	0	0	0	0	2	1	0	0	0	0	0	0	0	0	0	0	0	0	0	0	0	0	2.5	0	0	0	0	0	0	1	0	0	0
2011	Kenya	Limuru	Karai	TGC	D	M	0	0	1	0	0	0	0	3	0	0	0	0	0	0	0	0	0	0	0	0	0	0	0	0	0	0	0	0	0	0	2	1	1	0	2	0	0	0	1	0	0	0	0
2011	Kenya	Limuru	Karai	TGC	D	M	0	0	0	0	0	0	0	2	0	0	0	0	0	0	0	0	0	0	0	0	0	0	0	0	0	0	0	0	0	0	0	0	1.5	0	1	0	1	1	0	0	0	0	0
2011	Kenya	Limuru	Karai	TGC	D	M	0	0	0	0	0	0	0	1	0	0	0	0	0	0	2	1	0	0	0	0	0	0	0	0	0	0	0	0	0	0	3	0	1.5	0	0	0	1	1	2	0	0	0	0
2011	Kenya	Limuru	Karai	F	D	M	2	1	0	0	0	0	0	0	0	0	0	0	0	0	0	0	0	0	0	0	0	0	0	0	0	0	0	0	0	0	4	0	2	0	0	0	0	0	0	0	0	0	0
2011	Kenya	Limuru	Karai	TGC	D	M	0	0	0	0	0	0	0	1	0	0	0	0	0	0	0	0	0	0	0	0	0	0	0	0	0	0	0	0	0	0	3	0	2	0	1	0	0	0	0	0	0	0	0
2011	Kenya	Limuru	Karai	TGC	D	M	0	1	0	0	0	0	0	0	0	0	0	0	0	0	0	0	0	0	0	0	0	0	0	0	0	0	0	0	0	0	3	1	1.5	0	1	0	0	0	1	0	0	0	0
2011	Kenya	Limuru	Karai	F	D	S	2	0	0	0	0	0	0	0	0	0	0	0	0	0	0	0	0	0	0	0	0	0	0	0	0	0	0	0	0	0	0	0	2	0	0	0	0	0	0	0	0	0	0
2011	Kenya	Limuru	Karai	TGC	D	M	0	1	1	0	0	0	0	1	0	0	0	0	0	0	0	0	0	0	0	0	0	0	0	0	0	0	0	0	0	0	0	1	2	0	1	0	0	0	0	0	0	0	0
2011	Kenya	Limuru	Karai	TGC	D	M	0	0	0	0	0	0	0	2	0	0	0	0	0	0	0	0	0	0	0	0	0	0	0	0	0	0	0	0	0	0	0	0	2	0	1	0	0	0	0	0	0	0	0
2011	Kenya	Limuru	Karai	F	D	M	0	0	0	0	0	0	0	0	0	0	0	0	0	0	0	0	0	0	0	0	0	0	0	0	0	0	0	0	0	0	2	0	1.5	0	0	0	0	0	0	0	0	0	0
2011	Kenya	Limuru	Karai	TGC	D	S	0	0	0	0	0	0	0	1	0	0	0	0	0	0	0	0	0	0	0	0	0	0	0	0	0	0	0	0	0	0	0	0	2.5	0	1	0	0	0	1	0	0	0	0
2011	Kenya	Limuru	Karai	TGC	D	M	0	0	0	0	0	0	0	3	0	0	0	0	0	0	0	0	0	0	0	0	0	0	0	0	0	0	0	0	0	1	0	0	2	0	1	0	0	0	0	0	0	0	0
2011	Kenya	Limuru	Karai	TGC	D	M	2	0	0	0	0	0	0	2	0	0	0	0	0	0	0	0	0	0	0	0	0	0	0	0	0	0	0	0	0	0	0	1	2.5	0	1	0	1	2	2	0	0	0	0
2011	Kenya	Limuru	Karai	TGC	D	M	0	0	0	0	0	0	0	3	0	0	0	0	0	0	0	0	0	0	0	0	0	0	0	2	1	0	0	0	0	0	3	0	2.5	0	1	0	0	0	1	0	0	0	0
2011	Kenya	Limuru	Karai	TGC	D	S	0	0	0	0	0	0	0	2	0	0	0	0	0	0	0	0	0	0	0	0	0	0	0	0	0	0	0	0	0	0	0	0	2	0	0	0	0	0	0	0	0	0	0
2011	Kenya	Limuru	Karai	TGC	D	M	0	0	0	0	0	0	0	1	0	0	0	0	0	0	0	0	0	0	0	0	0	0	0	0	0	0	0	0	0	0	4	0	2	0	1	0	0	0	0	0	0	0	0
2011	Kenya	Limuru	Karai	TGC	D	M	0	0	0	0	0	0	0	0	0	0	0	0	0	0	0	0	0	0	0	0	0	0	0	0	0	0	0	0	0	0	0	0	2	0	1	0	0	0	0	0	0	0	0
2011	Kenya	Limuru	Karai	TGC	D	M	0	1	0	0	0	0	0	3	0	0	0	0	0	0	0	0	0	0	0	0	0	0	0	0	0	0	0	0	0	0	0	0	2	0	1	0	1	1	1	0	0	0	0
2011	Kenya	Limuru	Karai	TGC	D	M	0	0	0	0	0	0	0	2	2	0	0	0	0	0	0	0	0	0	0	0	0	0	0	0	0	0	0	0	0	0	3	0	2	0	0	0	0	0	1	0	0	0	0
2011	Kenya	Limuru	Karai	TGC	D	M	0	0	0	0	0	0	0	2	0	0	0	0	0	0	0	0	0	0	0	0	0	0	0	0	0	0	0	0	0	0	0	0	2.5	0	1	0	0	0	2	0	0	0	0
2011	Kenya	Limuru	Karai	TGC	D	M	0	1	0	0	0	0	0	2	0	0	0	0	0	0	0	0	0	0	0	0	0	0	0	0	0	0	0	0	0	1	3	0	2	0	0	0	0	0	0	0	0	0	0
2011	Kenya	Limuru	Karai	TGC	D	M	0	0	0	0	0	0	0	1	0	0	0	0	0	0	0	0	0	0	0	0	0	0	0	0	0	0	0	0	0	0	0	0	2.5	0	1	0	0	0	0	0	0	0	0
2011	Kenya	Limuru	Karai	TGC	D	S	0	0	0	0	0	0	0	0	0	0	0	0	2	1	0	0	0	0	0	0	0	0	0	0	0	0	0	0	0	0	3	0	2	0	1	0	0	0	0	0	0	0	0
2011	Kenya	Limuru	Karai	TGC	D	M	0	0	0	0	0	0	0	0	0	0	0	0	0	0	0	0	0	0	0	0	0	0	0	0	0	0	0	0	0	0	0	0	1.5	0	0	0	0	0	2	0	0	0	0
2011	Kenya	Limuru	Karai	TGC	D	S	0	0	0	0	0	0	0	1	0	0	0	0	0	0	0	0	0	0	0	0	0	0	0	0	0	0	0	0	0	1	2	0	2	0	1	0	0	0	0	0	0	0	0
2011	Kenya	Limuru	Karai	TGC	D	S	0	0	0	1	0	0	0	3	0	0	0	0	0	0	0	0	0	0	0	0	0	0	0	0	0	0	0	0	0	0	0	0	2	0	1	0	0	0	1	1	0	0	0
2011	Pakistan	Central	Faisalabad	BKC	M	S	0	0	N/O	0	0	0	1	3	0	0	0	0	0	0	0	0	0	0	0	0	0	0	0	0	0	0	0	0	0	0	0	0	2.5	0	0	0	0	0	0	0	1	0	0
2011	Pakistan	Central	Faisalabad	BKC	M	M	0	0	N/O	0	0	0	0	3	0	0	0	0	0	0	0	0	0	2	0	0	0	0	0	0	0	0	0	0	0	0	0	0	3	0	0	0	0	0	0	0	0	0	0
2011	Pakistan	Central	Faisalabad	BKC	M	M	0	0	N/O	0	0	0	0	1	0	0	0	0	0	0	0	0	0	0	0	0	0	0	0	0	0	0	0	0	0	0	0	0	3	0	0	0	0	0	0	0	0	0	0
2011	Pakistan	Central	Faisalabad	BKC	M	S	0	0	N/O	1	0	0	0	2	0	0	0	0	2	0	0	0	0	0	0	0	0	0	0	0	0	0	0	0	0	0	0	0	2.5	0	0	0	0	0	0	0	1	0	0
2011	Pakistan	Central	Faisalabad	BKC	M	M	0	0	N/O	1	0	0	0	2	0	0	0	0	0	0	0	0	0	0	0	0	0	0	0	0	0	0	0	0	0	0	0	0	2.5	0	0	0	0	0	0	0	0	0	0
2011	Pakistan	Central	Faisalabad	BKC	M	M	0	0	N/O	2	0	0	0	3	1	1	0	0	0	0	0	0	0	0	0	0	0	0	0	0	0	0	0	0	0	1	0	0	2	0	0	0	0	0	0	0	1	1	0
2011	Pakistan	Central	Faisalabad	BKC	M	S	0	0	N/O	0	0	0	0	1	0	0	0	0	0	0	0	0	0	1	1	0	0	0	0	0	0	0	0	0	0	0	0	0	2.5	0	0	0	0	0	0	0	1	1	0
2011	Pakistan	Central	Faisalabad	BKC	M	S	0	0	N/O	0	0	0	0	3	0	0	0	0	0	0	1	2	0	2	0	0	0	0	0	0	0	0	0	0	0	0	0	0	3	0	0	0	0	0	0	0	1	0	1
2011	Pakistan	Central	Faisalabad	BKC	M	M	0	0	N/O	0	0	0	0	2	0	0	0	0	0	0	0	0	0	0	0	0	0	0	0	0	0	0	0	0	0	0	0	0	3	0	0	0	0	0	0	0	0	0	0
2011	Pakistan	Central	Faisalabad	BKC	M	M	0	0	N/O	0	0	0	0	2	0	0	0	0	0	0	0	0	1	0	0	0	0	0	0	0	0	0	0	0	0	0	0	0	2	0	0	0	0	0	0	0	2	0	0
2011	Pakistan	Central	Faisalabad	BKC	M	S	2	1	N/O	0	0	0	N/O	N/O	0	0	0	0	0	0	0	0	0	1	1	0	0	0	0	0	0	0	0	N/O	N/O	0	N/O	N/O	2.5	0	0	0	0	0	0	0	0	0	0
2011	Kenya	Limuru	Karai	TGC	D	M	0	0	0	0	0	0	0	3	0	0	0	0	0	0	0	0	0	0	0	0	0	0	0	0	0	0	0	0	0	0	4	0	2	0	0	0	1	1	1	0	0	0	0
2011	Pakistan	Central	Faisalabad	BKC	M	S	0	0	N/O	1	0	0	0	3	0	0	0	0	0	0	0	0	0	0	0	0	0	0	0	0	0	0	0	1	0	0	0	0	2	0	0	0	0	0	0	0	2	0	0
2011	Pakistan	Central	Faisalabad	BKC	M	S	0	0	N/O	0	0	0	1	3	0	0	0	0	0	0	0	0	0	2	1	0	0	0	0	0	0	0	0	2	0	0	3	0	2	0	0	0	0	0	0	0	1	2	0
2011	Kenya	Limuru	Karai	TGC	D	M	0	0	0	0	0	0	0	2	2	0	0	0	0	0	0	0	0	0	0	0	0	0	0	0	0	0	0	0	0	0	0	0	2	0	1	0	0	0	1	0	0	0	0
2011	Pakistan	Central	Faisalabad	BKC	M	M	0	0	N/O	1	0	0	0	3	0	0	0	0	0	0	0	0	0	0	0	0	0	0	0	0	0	0	0	0	0	0	0	0	3	0	0	0	0	0	0	0	1	0	0
2011	Pakistan	Central	Faisalabad	BKC	M	S	0	0	N/O	1	0	0	0	2	0	0	0	0	0	0	0	0	0	0	0	0	0	2	1	0	0	0	0	0	0	0	0	0	2	0	0	0	0	0	0	0	2	0	0
2011	Kenya	Limuru	Karai	TGC	D	M	0	0	0	0	0	0	0	1	0	0	0	0	0	0	0	0	0	0	0	0	0	0	0	0	0	0	0	0	0	0	3	0	1.5	0	1	0	1	1	2	0	0	0	0
2011	Pakistan	Central	Faisalabad	BKC	M	M	0	0	N/O	0	0	0	0	3	0	0	0	0	0	0	0	0	0	0	0	0	0	0	0	0	0	0	0	0	0	0	0	0	3	0	0	0	0	0	0	0	1	0	0
2011	Pakistan	Central	Faisalabad	BKC	M	M	0	0	N/O	0	0	0	0	1	0	0	0	0	0	0	0	0	0	0	0	0	0	0	0	0	0	0	0	0	0	0	0	0	3	0	0	0	0	0	0	0	0	0	0
2011	Kenya	Limuru	Karai	F	D	S	2	0	0	0	0	0	0	0	0	0	0	0	0	0	0	0	0	0	0	0	0	0	0	0	0	0	0	0	0	0	0	0	2	0	0	0	0	0	0	0	0	0	0
2011	Pakistan	Central	Faisalabad	BKC	M	M	0	0	N/O	0	0	0	0	2	0	0	0	0	0	0	0	0	0	1	1	0	0	0	0	0	0	0	0	0	0	0	0	0	2.5	0	0	0	0	0	0	0	0	0	0
2011	Pakistan	Central	Faisalabad	BKC	M	G	0	0	N/O	0	0	0	0	2	0	0	0	0	0	0	1	1	0	0	0	0	0	0	0	0	0	0	0	0	0	0	0	0	3	0	0	0	0	0	0	0	0	0	1
2011	Kenya	Limuru	Karai	TGC	D	M	0	1	0	0	0	0	0	0	0	0	0	0	0	0	0	0	0	0	0	0	0	0	0	0	0	0	0	0	0	0	0	0	2	0	0	0	0	0	0	0	0	0	0
2011	Pakistan	Central	Faisalabad	BKC	M	M	0	0	N/O	0	0	0	0	2	0	0	0	0	0	0	0	0	0	0	0	0	0	0	0	0	0	0	0	0	0	0	0	0	3	0	0	0	0	0	0	0	0	0	0
2011	Kenya	Limuru	Karai	TGC	D	M	0	0	0	1	0	0	0	2	0	0	0	0	0	0	0	0	0	0	0	0	0	0	0	0	0	0	0	0	0	0	3	0	2	0	1	0	1	3	0	0	0	0	0
2011	Kenya	Limuru	Karai	TGC	D	M	0	1	0	0	0	0	0	3	0	0	0	0	0	0	0	0	0	0	0	0	0	0	0	0	0	0	0	0	0	0	0	0	2	0	1	0	0	0	1	0	0	0	0
2011	Kenya	Limuru	Karai	TGC	D	S	0	0	0	0	0	0	0	1	0	0	0	0	0	0	0	0	0	0	0	0	0	0	0	0	0	0	0	0	0	0	0	0	2.5	0	1	0	0	0	0	0	0	0	0
2011	Kenya	Limuru	Karai	TGC	D	S	0	0	0	0	0	0	0	1	0	0	0	0	0	0	0	0	0	0	0	0	0	0	0	0	0	0	0	0	0	0	0	0	2	0	0	0	0	0	1	0	0	0	0
2011	Kenya	Limuru	Karai	TGC	D	M	0	0	0	1	0	0	0	2	0	0	0	0	0	0	0	0	0	0	0	0	0	0	0	0	0	0	0	0	0	0	0	0	3	0	0	0	0	0	0	0	0	0	0
2011	Kenya	Limuru	Karai	TGC	D	S	0	0	0	0	0	0	0	1	0	0	0	0	0	0	0	0	0	0	0	0	0	0	0	0	0	0	0	0	0	0	0	0	2.5	0	0	0	0	0	0	0	0	0	0
2011	Kenya	Limuru	Karai	TGC	D	S	0	0	0	0	0	0	0	2	0	0	0	0	0	0	0	0	0	0	0	0	0	0	0	0	0	0	0	0	0	0	0	0	2.5	0	0	0	0	0	1	0	0	0	0
2011	Kenya	Limuru	Karai	TGC	D	M	0	0	0	0	0	0	0	2	0	0	0	0	0	0	0	0	0	0	0	0	0	0	0	0	0	0	0	0	0	0	3	0	3	0	1	0	0	0	0	0	0	0	0
2011	Kenya	Limuru	Karai	F	D	M	0	0	0	0	0	0	0	0	0	0	0	0	0	0	0	0	0	0	0	0	0	0	0	0	0	0	0	0	0	0	0	0	2.5	0	0	0	0	0	0	0	0	0	0
2011	Kenya	Limuru	Karai	TGC	D	S	0	0	0	0	0	0	0	3	0	0	1	3	0	0	0	0	0	0	0	0	0	0	0	1	3	0	0	0	0	0	0	0	2	0	0	0	0	0	1	0	0	0	0
2011	Kenya	Limuru	Karai	TGC	D	S	0	0	0	0	0	0	0	2	0	0	0	0	0	0	0	0	0	0	0	0	0	0	0	0	0	0	0	0	0	0	0	0	2.5	0	1	0	0	0	1	0	0	0	0
2011	Kenya	Limuru	Karai	TGC	D	M	0	0	0	0	0	0	0	2	0	0	0	0	0	0	0	0	0	0	0	0	0	0	0	0	0	0	0	0	0	0	0	0	2	0	1	0	0	0	0	0	0	0	0
2011	Kenya	Limuru	Karai	TGC	D	M	0	0	0	1	0	0	0	1	0	0	0	0	0	0	0	0	0	0	0	0	0	0	0	0	0	0	0	0	0	1	0	0	2	0	0	0	0	0	0	0	0	0	0
2011	Kenya	Limuru	Karai	TGC	D	S	0	0	0	0	0	0	0	1	0	0	0	0	0	0	0	0	0	0	0	0	0	0	0	0	0	0	0	0	0	0	0	0	2	0	1	0	0	0	1	0	0	0	0
2011	Kenya	Limuru	Karai	TGC	D	M	0	1	0	0	1	0	N/O	N/O	0	0	0	0	0	0	0	0	0	0	0	0	0	0	0	0	0	0	0	0	0	0	0	0	2	0	0	0	0	0	1	0	0	0	0
2011	Kenya	Limuru	Karai	TGC	D	S	0	0	0	0	0	0	0	1	0	0	0	0	0	0	0	0	0	0	0	0	0	0	0	0	0	0	0	0	0	0	0	0	2	0	1	0	0	0	1	0	1	0	0
2011	Kenya	Limuru	Karai	TGC	D	M	0	0	0	0	0	0	0	0	0	0	0	0	0	0	0	0	0	0	0	0	0	0	0	0	0	0	0	0	0	0	2	0	1.5	0	1	0	0	0	2	0	0	0	0
2011	Kenya	Limuru	Karai	TGC	D	S	0	1	0	0	0	0	0	1	0	0	0	0	0	0	0	0	0	0	0	0	0	0	0	0	0	0	0	0	0	1	2	0	1.5	0	0	0	0	0	1	0	0	0	0
2011	Kenya	Limuru	Karai	TGC	D	S	0	0	0	0	0	0	0	3	0	0	0	0	0	0	0	0	0	0	0	0	0	0	0	2	0	0	0	0	0	0	0	0	2	0	1	0	0	0	1	0	0	0	0
2011	Kenya	Limuru	Karai	F	D	S	2	1	0	0	0	0	0	0	0	0	0	0	0	0	0	0	0	0	0	0	0	0	0	0	0	0	0	0	0	0	4	0	2	0	1	0	0	0	0	0	0	0	0
2011	Kenya	Limuru	Karai	TGC	D	M	0	0	0	0	0	0	0	0	0	0	0	0	0	0	0	0	0	0	0	0	0	0	0	0	0	0	0	0	0	0	0	2	1.5	0	1	0	0	0	0	0	1	0	0
2011	Kenya	Limuru	Karai	TGC	D	M	0	1	0	0	0	0	0	2	0	0	0	0	0	0	0	0	0	0	0	0	0	0	0	0	0	0	0	0	0	1	0	1	1.5	0	1	0	1	1	1	0	0	0	0
2011	Kenya	Limuru	Karai	TGC	D	M	0	0	0	0	0	0	0	2	0	0	0	0	0	0	0	0	0	0	0	0	0	0	0	0	0	0	0	0	0	1	0	0	1.5	0	1	0	0	0	2	0	0	0	0
2011	Kenya	Limuru	Karai	TGC	D	S	0	0	0	0	0	0	0	0	0	0	0	0	0	0	1	1	0	0	0	0	0	0	0	0	0	0	0	0	0	0	2	0	1.5	0	1	0	0	0	1	0	0	0	0
2011	Kenya	Limuru	Karai	TGC	D	S	0	0	0	0	0	0	0	2	0	0	0	0	0	0	0	0	0	0	0	0	0	0	0	0	0	0	0	0	0	0	0	1	2	0	1	0	1	1	1	0	0	0	0
2011	Kenya	Limuru	Karai	TGC	D	M	0	0	0	0	0	0	0	2	0	0	0	0	0	0	0	0	0	0	0	0	0	0	0	0	0	0	0	0	0	0	0	1	2.5	0	1	0	1	1	0	0	0	0	0
2011	Kenya	Limuru	Karai	F	D	S	0	0	0	0	0	0	N/O	0	0	0	0	0	0	0	0	0	0	0	0	0	0	0	0	0	0	0	0	0	0	0	0	N/O	2	0	0	0	0	0	0	0	0	0	0
2011	Kenya	Limuru	Karai	TGC	D	M	0	0	0	0	0	0	0	N/O	0	0	0	0	0	0	0	0	0	0	0	0	0	0	0	0	0	0	0	0	0	0	0	0	2	0	0	0	0	0	1	0	0	0	0
2011	Kenya	Limuru	Karai	TGC	D	S	0	0	0	0	0	0	0	2	0	0	0	0	2	0	0	0	0	0	0	0	0	0	0	0	0	0	0	0	0	0	0	1	2.5	0	1	0	0	0	0	0	1	0	0
2011	Kenya	Limuru	Karai	TGC	D	S	0	0	0	0	0	0	0	2	0	0	0	0	0	0	0	0	0	0	0	0	0	0	0	2	0	0	0	0	0	0	0	0	2	0	1	0	1	1	2	0	0	0	0
2011	Kenya	Limuru	Karai	TGC	D	M	2	1	0	0	0	0	0	0	0	0	0	0	0	0	0	0	0	0	0	0	0	0	0	0	0	0	0	0	0	0	0	0	3	0	0	0	0	0	0	0	0	0	0
2011	Kenya	Limuru	Karai	TGC	D	S	0	0	0	0	0	0	0	3	0	0	0	0	0	0	0	0	0	0	0	0	0	0	0	0	0	0	0	0	0	0	0	0	1.5	0	1	0	0	0	1	1	0	0	0
2011	Kenya	Limuru	Karai	TGC	D	M	0	0	0	0	0	0	0	3	0	0	0	0	0	0	0	0	0	0	0	0	0	0	0	0	0	0	0	0	0	0	0	0	2	0	1	0	0	0	1	0	0	0	0
2011	Kenya	Limuru	Karai	TGC	D	S	0	0	0	0	0	0	0	1	0	0	0	0	0	0	0	0	0	0	0	0	0	0	0	0	0	0	0	0	0	0	0	0	2	0	1	0	1	1	0	0	0	0	0
2011	Kenya	Limuru	Karai	TGC	D	G	0	0	0	0	0	0	0	3	0	0	0	0	0	0	0	0	0	0	0	0	0	0	0	0	0	0	0	0	0	0	0	0	2	1	1	0	0	0	1	0	0	0	0
2011	Kenya	Limuru	Karai	TGC	D	S	2	1	0	0	0	0	0	1	0	0	0	0	0	0	0	0	0	0	0	0	0	0	0	0	0	0	0	0	0	0	0	0	2	0	1	0	0	0	0	0	1	0	0
2011	Kenya	Limuru	Karai	TGC	D	S	0	0	0	0	0	0	0	1	0	0	0	0	0	0	0	0	0	0	0	0	0	0	0	0	0	0	0	0	0	0	0	0	2.5	0	0	0	0	0	0	0	0	0	0
2011	Kenya	Limuru	Karai	TGC	D	M	0	1	0	0	0	0	0	2	0	0	0	0	0	0	0	0	0	0	0	0	0	0	0	0	0	0	0	0	0	0	0	0	2	0	1	0	1	2	1	0	0	0	0
2011	Kenya	Limuru	Karai	TGC	D	M	2	1	0	0	0	0	0	2	0	0	0	0	0	0	0	0	0	0	0	0	0	0	0	0	0	0	0	0	0	0	0	0	1.5	0	1	0	0	0	2	0	0	0	0
2011	Kenya	Limuru	Karai	TGC	D	S	0	0	0	0	0	0	0	1	0	0	0	0	0	0	0	0	0	0	0	0	0	0	0	0	0	0	0	0	0	0	0	0	2	0	1	0	0	0	0	0	0	0	0
2011	Kenya	Limuru	Karai	F	D	S	0	0	0	0	0	0	0	0	0	0	0	0	0	0	0	0	0	0	0	0	0	0	0	0	0	0	0	0	0	0	0	0	2.5	0	0	0	0	0	0	0	0	0	0
2011	Kenya	Limuru	Karai	TGC	D	M	0	0	0	0	0	0	0	2	0	0	0	0	0	0	0	0	0	0	0	0	0	0	0	0	0	0	0	0	0	0	0	0	2.5	0	1	0	1	2	1	0	0	0	0
2011	Kenya	Limuru	Karai	TGC	D	M	0	0	0	0	0	0	0	1	0	0	0	0	0	0	0	0	0	0	0	0	0	0	0	0	0	0	0	0	0	0	0	0	2.5	0	0	0	0	0	0	0	0	0	0
2011	Kenya	Limuru	Karai	TGC	D	M	0	1	0	0	0	0	0	0	0	0	0	0	0	0	0	0	0	0	0	0	0	0	0	0	0	0	0	0	0	0	0	1	2	0	1	0	0	0	0	0	0	0	0
2011	Kenya	Limuru	Karai	TGC	D	M	0	0	0	0	0	0	0	3	0	0	0	0	0	0	0	0	0	0	0	0	0	0	0	0	0	0	0	0	0	0	0	0	2.5	0	1	0	0	0	1	0	0	0	0
2011	Kenya	Limuru	Karai	TGC	D	S	2	1	0	0	0	0	0	2	0	0	0	0	0	0	0	0	0	0	0	0	0	0	0	0	0	0	0	0	0	0	0	0	2.5	0	1	0	0	0	1	0	0	0	0
2011	Kenya	Limuru	Karai	TGC	D	M	0	0	0	0	0	0	0	0	2	0	0	0	2	0	0	0	1	0	0	0	0	0	0	0	0	0	0	0	0	0	0	0	1.5	0	1	0	0	0	0	0	0	0	0
2011	Kenya	Limuru	Karai	TGC	D	M	2	1	1	0	0	0	0	0	0	0	0	0	0	0	0	0	0	0	0	0	0	0	0	0	0	0	0	0	0	0	0	0	2	0	1	0	1	1	0	0	0	0	0
2011	Kenya	Limuru	Karai	TGC	D	S	0	0	0	0	0	0	0	0	0	0	0	0	0	0	0	0	0	0	0	0	0	0	0	0	0	0	0	0	0	0	0	0	1.5	0	1	0	1	2	2	1	0	0	0
2011	India	Lucknow	Mohan Lal Ganj	TGC	H	M	0	0	N/O	1	0	0	0	2	0	0	0	0	0	0	0	0	0	0	0	0	0	0	0	0	0	0	0	0	0	0	0	0	1.5	0	0	0	0	0	1	0	1	0	0
2011	India	Lucknow	Mohan Lal Ganj	TGC	H	S	0	0	N/O	0	0	0	0	2	0	0	0	0	0	0	0	0	0	0	0	0	0	1	1	0	0	0	0	0	0	0	0	1	2.5	0	0	0	0	0	0	0	1	0	0
2011	India	Lucknow	Mohan Lal Ganj	TGC	H	M	0	0	N/O	1	0	1	1	1	0	0	0	0	0	0	0	0	1	0	0	0	0	1	1	0	0	0	0	0	0	1	0	0	2	0	0	0	0	0	0	0	0	0	0
2011	India	Lucknow	Mohan Lal Ganj	TGC	H	S	1	0	N/O	0	0	1	0	2	0	0	0	0	0	0	0	0	0	0	0	0	0	0	0	0	0	0	0	0	0	1	0	0	2.5	0	0	0	1	2	1	0	0	0	0
2011	India	Lucknow	Mohan Lal Ganj	TGC	H	M	0	0	N/O	0	0	0	0	2	0	0	0	0	0	0	0	0	0	0	0	0	0	0	0	0	0	0	0	0	0	0	0	1	2	0	0	0	0	0	0	1	1	0	0
2011	India	Lucknow	Mohan Lal Ganj	TGC	H	M	0	0	N/O	1	0	0	0	2	0	0	0	0	0	0	0	0	0	0	0	0	0	0	0	0	0	0	0	0	0	1	0	0	2.5	0	0	0	0	0	0	0	1	0	0
2011	India	Lucknow	Mohan Lal Ganj	TGC	H	G	2	0	N/O	0	0	0	0	3	0	0	0	0	0	0	0	0	0	0	0	0	0	1	1	0	0	0	0	0	0	0	0	0	2.5	0	0	0	0	0	1	1	2	0	0
2011	India	Lucknow	Mohan Lal Ganj	TGC	H	S	0	0	N/O	1	0	0	0	0	0	0	0	0	0	0	0	0	0	0	0	0	0	0	0	0	0	0	0	0	0	0	0	0	2	0	0	0	0	0	0	0	0	0	0
2011	India	Lucknow	Gosaiganj	TGC	H	S	0	0	N/O	0	0	0	0	0	0	0	0	0	0	0	0	0	0	0	0	0	0	0	0	0	0	0	0	0	0	0	0	0	2.5	0	0	0	0	0	1	0	0	0	0
2011	India	Lucknow	Gosaiganj	TGC	H	M	0	0	N/O	0	0	1	1	3	0	0	0	0	0	0	0	0	0	0	0	0	0	0	0	0	0	0	0	0	0	0	0	1	1.5	0	0	0	0	0	1	1	2	0	0
2011	India	Lucknow	Gosaiganj	TGC	H	M	2	0	N/O	1	0	1	0	3	0	0	0	0	0	0	0	0	0	0	0	0	0	0	0	0	0	0	0	0	0	1	3	1	1.5	0	0	0	0	0	0	0	1	0	0
2011	India	Lucknow	Gosaiganj	TGC	H	S	0	0	N/O	1	0	0	0	2	0	0	0	0	0	0	0	0	0	0	0	0	0	0	0	0	0	0	0	0	0	0	0	0	2.5	0	0	0	0	0	0	1	1	1	0
2011	India	Lucknow	Gosaiganj	TGC	H	M	0	0	N/O	2	0	0	0	1	0	0	0	0	0	0	0	0	1	0	0	0	0	0	0	0	0	0	0	0	0	0	0	0	2	0	0	0	0	0	0	2	1	2	1
2011	India	Lucknow	Gosaiganj	TGC	H	M	0	0	0	0	0	0	0	2	0	0	0	0	0	0	0	0	0	0	0	0	0	0	0	0	0	0	0	0	0	0	0	0	2.5	0	0	0	0	0	1	2	1	0	0
2011	India	Lucknow	Gosaiganj	F	H	M	0	0	N/O	1	0	0	1	0	0	0	0	0	0	0	0	0	0	0	0	0	0	0	0	0	0	0	0	0	0	0	0	0	2	0	0	0	0	0	0	0	0	0	0
2011	India	Lucknow	Gosaiganj	BKC	H	M	1	1	N/O	0	0	0	1	3	0	0	0	0	2	0	0	0	1	1	1	0	0	2	0	0	2	0	0	0	0	1	0	0	2	0	0	0	0	0	1	1	1	0	0
2011	India	Lucknow	Gosaiganj	BKC	H	M	0	0	N/O	0	0	0	0	2	0	0	0	0	0	0	0	0	0	0	0	0	0	0	0	0	0	0	0	0	0	0	3	0	1.5	0	0	0	0	0	2	1	1	0	0
2011	India	Lucknow	Gosaiganj	BKC	H	M	0	0	N/O	0	0	0	0	0	0	0	0	0	0	0	0	0	0	0	0	0	0	0	0	0	0	0	0	0	0	0	3	0	2.5	0	0	0	0	0	0	0	0	0	0
2011	India	Lucknow	Gosaiganj	BKC	H	M	0	0	N/O	1	0	0	0	0	0	0	0	0	0	0	0	0	0	0	0	0	0	0	0	0	0	0	0	1	0	0	0	0	2.5	0	0	0	0	0	0	0	0	0	0
2011	India	Lucknow	Gosaiganj	BKC	H	S	0	0	N/O	1	0	0	0	3	0	0	0	0	0	0	1	1	0	0	0	0	0	2	0	0	0	0	0	0	0	1	1	0	2	0	0	0	1	2	1	2	1	0	0
2011	India	Lucknow	Mohan Lal Ganj	TGC	H	G	1	0	N/O	1	0	1	0	2	0	0	0	0	2	0	0	0	1	0	0	0	0	2	1	0	0	0	0	0	0	0	3	0	1.5	0	1	0	1	2	0	0	0	1	0
2011	Pakistan	North	Peshawar	TGC	H	M	0	0	N/O	0	0	0	1	2	0	0	0	0	0	0	0	0	0	0	0	0	0	0	0	0	0	0	0	0	0	0	3	0	2	0	0	0	0	0	0	0	0	1	0
2011	India	Lucknow	Mohan Lal Ganj	TGC	H	G	1	0	N/O	2	0	2	0	3	0	0	0	0	2	1	0	0	0	2	0	0	0	2	0	2	0	0	0	3	1	0	3	0	1	0	0	0	0	0	1	1	0	1	0
2011	India	Lucknow	Mohan Lal Ganj	TGC	H	M	0	0	N/O	2	0	0	0	3	0	0	0	0	0	0	0	0	1	0	0	0	0	1	1	0	0	0	0	0	0	0	4	0	2	0	0	0	0	0	1	0	0	1	0
2011	India	Lucknow	Mohan Lal Ganj	TGC	H	M	0	0	N/O	1	0	0	0	3	0	0	0	0	0	0	0	0	0	0	0	0	0	1	1	0	0	0	0	0	1	0	0	0	2	0	0	0	0	0	1	0	1	2	1
2011	India	Lucknow	Mohan Lal Ganj	TGC	H	S	0	0	N/O	0	0	1	0	0	0	0	0	0	0	0	0	0	0	0	0	0	0	0	0	0	0	0	0	0	0	0	3	0	2	0	0	0	0	0	0	0	0	0	1
2011	India	Lucknow	Mohan Lal Ganj	TPC	H	M	0	0	N/O	1	0	0	0	2	0	0	0	0	0	0	0	0	0	0	0	0	0	0	0	0	0	0	0	0	0	0	4	1	1.5	0	0	0	0	0	1	1	1	0	1
2011	India	Lucknow	Mohan Lal Ganj	TPC	H	M	0	0	N/O	2	0	1	0	3	0	0	1	1	0	0	0	0	0	1	1	1	1	1	1	1	1	1	2	0	0	0	0	0	1	0	0	0	0	0	1	0	0	1	0
2011	India	Lucknow	Gosaiganj	BKC	H	S	1	0	N/O	1	0	1	0	3	0	0	0	0	1	1	0	0	0	0	0	0	0	0	0	1	1	0	0	0	0	1	1	0	1.5	0	0	0	0	0	0	2	2	0	0
2011	India	Lucknow	Gosaiganj	BKC	H	M	0	0	N/O	0	0	0	0	2	0	0	0	0	0	0	0	0	0	1	1	0	0	0	0	0	0	0	0	0	0	0	0	1	2.5	0	0	0	0	0	1	1	1	0	0
2011	India	Lucknow	Mohan Lal Ganj	TPC	H	M	0	0	N/O	1	0	0	0	3	0	0	0	0	0	0	0	0	0	0	0	0	0	1	1	0	0	0	0	0	0	0	3	0	2	0	0	0	0	0	1	0	2	0	0
2011	India	Lucknow	Mohan Lal Ganj	TPC	H	M	0	0	N/O	0	0	2	0	3	0	0	0	0	2	0	0	0	0	0	0	0	0	0	0	0	0	0	0	2	0	0	0	0	1.5	0	0	0	0	0	1	0	0	0	0
2011	India	Lucknow	Mohan Lal Ganj	TPC	H	S	0	0	N/O	0	0	0	0	2	0	0	0	0	0	0	0	0	N/O	1	1	0	0	2	0	0	0	2	0	0	0	0	3	0	1	0	0	0	0	0	1	0	0	2	0
2011	India	Lucknow	Mohan Lal Ganj	BKC	H	S	0	0	N/O	1	1	0	0	0	0	0	0	0	0	0	0	0	1	1	1	1	1	0	0	0	0	2	0	1	0	1	4	0	2.5	0	0	0	0	0	1	1	1	0	1
2011	India	Lucknow	Mohan Lal Ganj	BKC	M	G	0	0	N/O	0	0	1	0	1	0	0	0	0	0	0	0	0	0	0	0	0	0	2	0	0	0	0	0	0	0	0	4	0	2.5	0	0	0	0	0	0	0	0	1	0
2011	Pakistan	North	Peshawar	TPC	H	M	0	0	N/O	0	0	0	1	3	0	0	0	0	0	0	0	0	0	0	0	0	0	0	0	0	0	0	0	0	0	1	0	0	1.5	0	0	0	0	0	0	1	2	1	0
2011	Pakistan	North	Peshawar	TPC	H	M	0	0	N/O	0	0	0	1	3	0	0	0	0	0	0	0	0	0	2	1	0	0	0	0	0	0	0	0	0	0	0	0	0	1	0	0	0	1	3	0	0	2	1	0
2011	India	Lucknow	Gosaiganj	BKC	H	M	0	0	N/O	0	0	0	0	0	0	0	0	0	0	0	0	0	0	0	0	0	0	0	0	0	0	0	0	0	0	0	0	0	3.5	0	0	0	0	0	1	0	0	0	0
2011	India	Lucknow	Gosaiganj	BKC	H	M	0	0	N/O	1	0	0	1	2	0	0	0	0	0	0	0	0	2	0	0	0	0	0	0	0	0	0	0	0	0	0	0	0	2.5	0	0	0	0	0	0	0	1	0	0
2011	India	Lucknow	Gosaiganj	TGC	H	S	0	0	N/O	1	0	0	0	2	0	0	0	0	0	0	0	0	1	0	0	0	0	1	1	1	1	0	0	1	0	0	0	0	1.5	0	0	0	0	0	1	0	0	0	0
2011	Pakistan	North	Peshawar	TPC	H	M	0	0	N/O	2	0	0	0	2	0	0	0	0	0	0	0	0	0	0	0	0	0	2	1	0	0	0	0	0	0	0	0	0	1.5	0	0	0	0	0	0	2	2	2	0
2011	Pakistan	North	Peshawar	TGC	H	S	0	0	0	0	0	0	0	1	0	0	0	0	0	0	0	0	0	0	0	0	0	0	0	0	0	0	0	0	0	0	0	0	2.5	0	0	0	0	0	0	0	0	0	0
2011	Pakistan	North	Peshawar	TGC	H	M	0	0	N/O	0	0	0	1	3	0	0	0	0	0	0	0	0	1	0	0	0	0	0	0	3	1	0	0	0	0	0	0	0	1.5	0	0	0	0	0	1	1	2	1	0
2011	Pakistan	North	Peshawar	TPC	H	M	0	0	N/O	0	0	0	0	3	0	0	0	0	2	0	0	0	0	0	0	0	0	2	1	0	0	0	0	0	0	0	0	0	1	0	0	0	0	0	1	2	2	1	1
2011	India	Lucknow	Chinhat	BT	H	M	0	0	N/O	1	0	0	0	0	0	0	0	0	0	0	0	0	0	0	0	0	0	0	0	0	0	0	0	0	0	0	0	0	2.5	0	0	0	0	0	1	0	0	0	0
2011	India	Lucknow	Chinhat	BT	M	S	0	0	N/O	0	0	0	0	0	0	0	0	0	0	0	0	0	0	0	0	0	0	0	0	1	1	0	0	1	0	0	0	0	2.5	0	0	0	0	0	2	0	0	0	0
2011	India	Lucknow	Chinhat	BT	M	S	0	0	N/O	0	0	0	0	0	0	0	0	0	0	0	0	0	0	0	0	0	0	0	0	0	0	0	0	0	0	0	0	0	2.5	0	0	0	0	0	1	0	1	0	0
2011	India	Lucknow	Chinhat	BT	M	S	0	0	N/O	0	0	0	0	0	0	0	0	0	0	0	0	0	0	0	0	0	0	0	0	0	0	0	0	1	0	0	0	0	3	0	0	0	0	0	2	0	0	0	0
2011	India	Lucknow	Chinhat	BT	M	S	0	0	N/O	1	0	0	0	0	0	0	0	0	0	0	0	0	0	0	0	0	0	0	0	0	0	0	0	0	0	0	0	0	3	0	0	0	0	0	1	0	1	0	0
2011	India	Lucknow	Chinhat	BT	M	S	0	0	N/O	0	0	0	0	0	0	0	0	0	0	0	0	0	0	0	0	0	0	0	0	0	0	0	0	0	0	1	0	0	2	0	0	0	0	0	0	0	0	0	0
2011	India	Lucknow	Chinhat	BT	H	S	0	0	N/O	0	0	0	0	0	0	0	0	0	0	0	0	0	0	0	0	0	0	0	0	0	0	2	0	0	0	0	0	1	3	0	0	0	0	0	1	0	0	0	0
2011	India	Lucknow	Chinhat	BT	M	S	0	0	N/O	0	0	0	0	0	0	0	0	0	0	0	0	0	1	0	0	0	0	0	0	0	0	0	0	0	0	1	0	1	2	0	0	0	0	0	1	0	1	0	0
2011	India	Lucknow	Mohan Lal Ganj	BKC	M	G	2	0	N/O	1	0	1	0	2	0	0	0	0	0	0	0	0	1	1	1	0	0	0	0	0	0	0	0	1	0	0	0	2	2.5	0	0	0	0	0	1	0	0	0	0
2011	India	Lucknow	Chinhat	BT	M	S	0	0	N/O	0	0	0	1	0	0	0	0	0	0	0	0	0	0	0	0	0	0	0	0	0	0	0	0	0	0	0	0	0	2	0	0	0	0	0	2	0	0	0	0
2011	India	Lucknow	Mohan Lal Ganj	BKC	H	G	0	0	N/O	0	0	0	0	2	0	0	0	0	0	0	0	0	0	0	0	0	0	0	0	0	0	0	0	1	0	0	4	0	2	0	0	0	0	0	1	0	0	0	0
2011	India	Lucknow	Mohan Lal Ganj	BKC	M	N/O	0	0	N/O	0	0	0	0	1	0	0	0	0	0	0	0	0	1	0	0	0	0	0	0	0	0	0	0	0	0	1	3	0	2.5	0	0	0	0	0	1	0	0	0	0
2011	India	Lucknow	Mohan Lal Ganj	BKC	H	G	0	0	N/O	0	0	0	1	2	2	0	0	0	0	0	2	0	1	0	0	0	0	0	0	0	0	1	1	0	0	0	4	0	2	0	0	0	1	3	2	0	0	0	0
2011	India	Lucknow	Chinhat	BT	M	S	0	0	N/O	0	0	0	0	0	0	0	0	0	0	0	0	0	0	0	0	0	0	0	0	0	0	0	0	0	0	1	0	0	2	0	0	0	0	0	1	0	0	0	0
2011	India	Lucknow	Lucknow	BKP	D	S	0	0	0	0	1	1	0	3	2	0	0	0	0	0	0	0	1	2	0	0	0	0	0	1	1	0	0	0	0	0	0	1	2.5	0	0	0	0	0	2	2	0	0	0
2011	India	Lucknow	Lucknow	BKP	H	S	0	0	N/O	1	0	0	0	0	0	0	0	0	0	0	0	0	1	0	0	0	0	0	0	0	0	0	0	0	0	0	0	0	2.5	0	0	0	0	0	2	0	0	0	0
2011	India	Lucknow	Mohan Lal Ganj	BKC	H	S	0	0	N/O	0	0	0	0	1	0	0	0	0	0	0	0	0	1	0	0	0	0	0	0	0	0	0	0	0	0	1	4	0	1.5	0	0	0	0	0	1	0	1	0	1
2011	India	Lucknow	Mohan Lal Ganj	BKC	M	G	2	0	N/O	0	0	0	0	1	0	0	0	0	0	0	0	0	0	0	0	0	0	0	0	0	0	0	0	0	0	0	0	0	2.5	0	0	0	0	0	0	0	1	0	0
2011	India	Lucknow	Mohan Lal Ganj	BKC	M	M	0	0	N/O	1	0	1	1	3	0	0	0	0	1	1	0	0	0	1	1	0	0	1	1	0	0	0	0	1	0	0	4	0	2	0	0	0	0	0	1	0	0	0	0
2011	India	Lucknow	Mohan Lal Ganj	BKC	H	G	0	0	N/O	0	0	0	0	2	0	0	0	0	0	0	0	0	0	0	0	0	0	0	0	0	0	0	0	0	0	0	4	1	2.5	0	0	0	0	0	1	0	0	1	0
2011	India	Lucknow	Mohan Lal Ganj	BKC	M	G	0	0	N/O	0	0	0	0	1	0	0	0	0	0	0	0	0	0	0	0	0	0	0	0	0	0	0	0	0	0	0	4	0	2.5	0	0	0	0	0	1	0	0	0	0
2011	India	Lucknow	Chinhat	BKC	H	M	0	0	N/O	0	0	0	0	1	0	0	0	0	0	0	0	0	0	0	0	0	0	0	0	0	0	0	0	0	0	1	0	0	2.5	0	0	0	0	0	1	1	1	0	0
2011	India	Lucknow	Chinhat	BKC	H	M	0	0	N/O	0	0	0	0	0	0	0	0	0	0	0	0	0	0	0	0	0	0	0	0	0	0	0	0	0	0	0	0	0	2.5	0	0	0	0	0	0	0	0	0	0
2011	India	Lucknow	Chinhat	BKC	H	M	0	0	N/O	0	0	1	1	3	0	0	0	0	0	0	2	2	1	0	0	0	0	0	0	0	0	0	0	0	0	1	0	2	2	0	0	0	0	0	1	2	1	0	0
2011	India	Lucknow	Chinhat	BKC	H	M	0	0	N/O	1	0	1	1	0	0	0	0	0	0	0	0	0	1	0	0	0	0	0	0	0	0	0	0	0	0	0	0	1	1.5	0	0	0	0	0	1	0	1	0	0
2011	India	Lucknow	Chinhat	BKC	H	M	0	0	N/O	0	0	0	1	2	0	0	0	0	0	0	0	0	0	0	0	0	0	0	0	0	0	0	0	0	0	1	0	2	2	0	0	0	1	2	1	1	2	0	0
2011	India	Lucknow	Chinhat	BKP	H	S	0	1	N/O	1	0	0	0	0	0	0	0	0	0	0	0	0	0	0	0	0	0	0	0	0	0	0	0	0	0	0	0	1	2.5	0	0	0	0	0	1	0	1	1	0
2011	India	Lucknow	Chinhat	BKP	H	S	0	0	N/O	0	0	0	0	1	0	0	0	0	0	0	0	0	0	0	0	0	0	0	0	0	0	0	0	0	0	0	0	0	3.5	0	0	0	0	0	1	0	0	0	0
2011	India	Lucknow	Chinhat	BKP	H	S	0	0	N/O	1	0	0	0	2	0	0	0	0	0	0	0	0	0	0	0	0	0	0	0	0	0	0	0	0	0	1	0	0	2.5	0	0	0	0	0	1	1	0	2	1
2011	India	Lucknow	Chinhat	BKP	H	S	0	0	N/O	1	0	0	0	0	0	0	0	0	0	0	0	0	0	0	0	0	0	0	0	0	0	0	0	0	0	0	0	0	2.5	0	0	0	0	0	1	0	1	0	0
2011	India	Lucknow	Chinhat	BKP	H	S	0	0	N/O	1	0	0	0	0	0	0	0	0	0	0	0	0	0	0	0	0	0	0	0	0	0	0	0	0	0	0	0	0	3	0	0	0	0	0	1	1	1	0	0
2011	India	Lucknow	Chinhat	BKP	H	S	0	0	N/O	0	0	1	0	1	0	0	0	0	0	0	0	0	0	0	0	0	0	0	0	0	0	0	0	0	0	0	0	0	3	0	0	0	0	0	1	2	1	0	0
2011	India	Lucknow	Chinhat	BKP	H	S	0	0	N/O	0	0	0	0	0	0	0	0	0	0	0	0	0	0	0	0	0	0	0	0	0	0	0	0	0	0	0	0	0	2.5	0	0	0	0	0	1	0	1	0	0
2011	India	Lucknow	Chinhat	BKP	H	S	0	0	N/O	1	0	0	0	1	0	0	0	0	0	0	0	0	0	0	0	0	0	0	0	0	0	0	0	0	0	0	0	0	2.5	0	0	0	0	0	1	1	2	0	0
2011	India	Lucknow	Lucknow	BKC	H	S	0	0	N/O	1	0	0	1	1	0	0	0	0	0	0	0	0	1	0	0	0	0	0	0	0	0	0	0	0	0	0	0	1	1.5	0	0	0	0	0	1	0	1	0	0
2011	India	Lucknow	Lucknow	BKC	H	S	0	0	N/O	0	0	0	0	0	0	0	0	0	0	0	0	0	0	0	0	0	0	0	0	0	0	0	0	0	0	0	0	0	3.5	0	0	0	0	0	1	0	1	0	1
2011	India	Lucknow	Lucknow	BKC	H	S	0	0	N/O	0	0	0	1	3	0	0	0	0	0	0	0	0	0	0	0	0	0	0	0	0	0	0	0	0	0	1	0	1	2.5	0	1	0	0	0	1	0	0	0	0
2011	India	Lucknow	Lucknow	BKC	H	S	2	0	N/O	0	0	0	0	1	0	0	0	0	0	0	0	0	0	0	0	0	0	0	0	0	0	0	0	1	0	0	0	1	3	0	0	0	0	0	1	0	0	0	0
2011	India	Lucknow	Lucknow	BKC	H	S	0	0	N/O	0	0	0	0	2	0	0	0	0	1	1	0	0	1	0	0	0	0	0	0	0	0	0	0	0	0	0	0	0	2.5	0	0	0	0	0	1	1	1	0	0
2011	India	Lucknow	Lucknow	BKP	H	S	2	0	N/O	0	0	0	0	1	0	0	0	0	0	0	0	0	0	1	1	0	0	0	0	0	0	0	0	1	0	0	0	0	2.5	0	0	0	0	0	1	1	1	0	0
2011	India	Lucknow	Lucknow	BKC	H	S	0	0	N/O	0	0	0	1	2	0	0	0	0	0	0	0	0	0	0	0	0	0	0	0	0	0	0	0	0	0	1	0	0	3	0	0	0	0	0	0	0	0	0	1
2011	India	Lucknow	Lucknow	TGP	H	S	0	0	N/O	0	0	0	1	3	0	0	0	0	0	0	0	0	0	0	0	0	0	0	0	0	0	0	0	0	0	0	0	0	3	0	0	0	0	0	1	0	0	0	0
2011	India	Lucknow	Lucknow	TGP	H	S	0	0	N/O	0	0	0	1	2	0	0	0	0	0	0	0	0	0	0	0	0	0	0	0	1	1	0	0	1	0	0	3	1	1.5	0	0	0	0	0	1	2	1	0	0
2011	India	Lucknow	Lucknow	TGP	H	S	2	0	N/O	2	0	0	0	3	0	0	0	0	0	0	0	0	0	0	0	0	0	0	0	0	0	0	0	0	0	1	0	1	2	0	0	0	0	0	1	1	1	0	0
2011	India	Lucknow	Lucknow	TGC	H	S	1	0	N/O	2	0	0	1	3	0	0	0	0	1	1	0	0	1	1	1	0	0	0	0	0	0	1	1	2	0	0	0	1	1.5	0	0	0	0	0	1	1	2	1	0
2011	India	Lucknow	Lucknow	TGC	H	M	0	0	N/O	1	0	2	0	1	0	0	0	0	1	1	1	1	1	0	0	0	0	1	1	0	0	0	0	0	0	0	0	0	2.5	0	0	0	0	0	1	1	2	1	1
2011	India	Lucknow	Lucknow	TGC	H	S	2	0	N/O	1	0	1	0	2	0	0	0	0	0	0	0	0	0	0	0	0	0	0	0	0	0	0	0	0	0	1	0	N/O	2.5	0	0	0	0	0	1	0	1	0	0
2011	India	Lucknow	Lucknow	TGC	H	M	0	0	N/O	2	0	1	1	2	0	0	0	0	0	0	0	0	0	0	0	0	0	0	0	1	1	0	0	1	0	0	0	0	2	0	0	0	0	0	0	1	2	1	1
2011	India	Lucknow	Lucknow	TGC	H	S	0	0	N/O	1	0	0	0	1	0	0	0	0	0	0	0	0	0	0	0	0	0	0	0	0	0	1	1	1	0	1	0	0	2.5	0	0	0	0	0	1	2	2	1	0
2011	India	Lucknow	Lucknow	TGC	H	M	0	0	N/O	1	0	0	0	3	0	0	0	0	0	0	0	0	1	0	0	0	0	1	1	0	0	0	0	1	0	0	0	0	2	0	0	0	0	0	0	1	2	1	1
2011	India	Lucknow	Lucknow	TGC	H	S	0	0	N/O	1	0	0	N/O	N/O	0	0	0	0	0	0	0	0	1	0	0	0	0	1	1	0	0	0	0	0	0	1	0	1	2	0	0	0	0	0	1	0	1	1	2
2011	India	Lucknow	Lucknow	TGC	H	S	0	0	N/O	0	0	1	1	3	0	0	0	0	1	1	0	0	1	0	0	0	0	0	0	0	0	0	0	1	0	0	0	1	2	0	0	0	0	0	1	2	2	1	2
2011	India	Lucknow	Lucknow	TGC	H	S	0	0	N/O	1	0	1	0	1	0	0	0	0	0	0	0	0	0	1	1	0	0	1	1	0	0	0	0	1	0	0	0	0	1.5	0	0	0	0	0	1	1	2	1	1
2011	India	Lucknow	Lucknow	TGC	H	M	0	0	N/O	1	1	0	0	3	0	0	0	0	0	0	0	0	1	0	0	0	0	1	1	0	0	0	0	1	0	0	0	0	2.5	0	0	0	0	0	1	0	2	1	1
2011	India	Lucknow	Bakshi Ka Taalab	TPC	H	S	0	0	N/O	1	0	0	0	3	0	0	0	0	1	1	0	0	0	0	0	0	0	0	0	0	0	0	0	0	0	0	0	0	1.5	0	0	0	0	0	0	2	2	0	0
2011	India	Lucknow	Bakshi Ka Taalab	TPC	H	S	0	0	N/O	1	0	0	1	3	0	0	0	0	0	0	0	0	0	0	0	0	0	0	0	0	0	0	0	0	0	0	0	0	2	0	0	0	0	0	1	1	2	0	1
2011	India	Lucknow	Bakshi Ka Taalab	TPC	H	S	0	0	N/O	0	0	0	0	2	0	0	0	0	0	0	0	0	0	0	0	0	0	0	0	0	0	0	0	0	0	0	0	1	3	0	0	0	0	0	1	2	0	1	0
2011	India	Lucknow	Bakshi Ka Taalab	TPC	H	M	0	0	N/O	1	0	1	0	3	0	0	0	0	1	1	0	0	1	0	0	0	0	1	1	1	1	0	0	1	0	0	0	0	2	0	0	0	0	0	0	0	1	1	2
2011	India	Lucknow	Bakshi Ka Taalab	TPC	H	S	0	0	N/O	2	0	0	0	1	0	0	0	0	0	0	0	0	1	1	1	0	0	1	1	0	0	0	0	0	0	1	0	0	1.5	0	0	0	0	0	0	0	1	1	1
2011	India	Lucknow	Bakshi Ka Taalab	TPC	H	S	0	0	N/O	1	0	0	0	2	0	0	0	0	0	0	0	0	2	0	0	0	0	2	0	0	0	0	0	0	0	0	0	0	2.5	0	0	0	0	0	1	1	2	1	0
2011	India	Lucknow	Bakshi Ka Taalab	TPC	H	M	0	0	N/O	0	0	1	0	2	0	0	0	0	2	0	2	1	0	0	0	0	0	1	1	0	0	0	0	0	0	0	0	0	1	0	0	0	0	0	1	0	1	1	1
2011	India	Lucknow	Bakshi Ka Taalab	BT	H	M	0	0	N/O	1	0	0	0	0	0	0	0	0	0	0	0	0	0	0	0	0	0	0	0	0	0	0	0	0	0	0	0	0	2	0	0	0	0	0	1	1	1	0	0
2011	India	Lucknow	Bakshi Ka Taalab	BT	H	S	2	0	N/O	0	0	0	0	0	0	0	0	0	0	0	0	0	0	0	0	0	0	0	0	0	0	0	0	0	0	0	0	0	2.5	0	0	0	0	0	0	0	0	0	0
2011	India	Lucknow	Bakshi Ka Taalab	BT	M	M	0	0	N/O	0	0	0	0	0	0	0	0	0	0	0	0	0	0	0	0	0	0	0	0	0	0	0	0	0	0	0	0	0	2.5	0	0	0	0	0	0	0	0	0	0
2011	India	Lucknow	Bakshi Ka Taalab	BT	H	S	0	0	N/O	0	0	1	0	0	0	0	0	0	0	0	0	0	0	0	0	0	0	0	0	0	0	0	0	0	0	0	0	0	2	0	0	0	0	0	1	0	0	0	0
2011	India	Lucknow	Bakshi Ka Taalab	BT	H	M	0	0	N/O	0	0	0	0	0	0	0	0	0	0	0	0	0	0	0	0	0	0	0	0	0	0	0	0	0	0	0	0	0	2	0	0	0	0	0	1	0	1	0	0
2011	India	Lucknow	Bakshi Ka Taalab	O	H	S	2	1	N/O	0	0	0	0	0	0	0	0	0	0	0	0	0	0	0	0	0	0	0	0	0	0	0	0	0	0	0	0	0	2.5	0	0	0	0	0	2	0	0	0	0
2011	India	Lucknow	Bakshi Ka Taalab	O	M	S	0	0	N/O	0	0	0	1	0	0	0	0	0	0	0	0	0	0	0	0	0	0	0	0	0	0	0	0	0	0	1	0	0	2.5	0	0	0	0	0	1	1	2	0	0
2011	India	Lucknow	Bakshi Ka Taalab	O	M	S	0	0	N/O	0	0	0	0	0	0	0	0	0	0	0	0	0	1	0	0	0	0	0	0	0	0	0	0	0	0	0	0	0	3	0	0	0	0	0	1	0	0	0	0
2011	India	Lucknow	Lucknow	TPC	H	M	0	0	N/O	0	1	0	0	1	2	1	0	0	1	1	0	0	0	2	0	0	0	0	0	0	0	2	0	2	0	0	0	0	1	0	0	0	0	0	0	2	2	2	0
2011	India	Lucknow	Lucknow	TPC	H	M	0	0	N/O	0	0	0	0	3	0	0	0	0	1	1	0	0	0	0	0	0	0	0	0	0	0	0	0	0	0	1	0	0	1.5	0	0	0	0	0	0	0	1	2	1
2011	India	Lucknow	Lucknow	TPC	H	M	0	0	N/O	0	0	0	0	0	0	0	0	0	0	0	0	0	1	1	1	0	0	0	0	0	0	0	0	0	0	0	0	0	2	0	0	0	1	2	2	0	2	1	0
2011	India	Lucknow	Lucknow	TPC	H	M	0	0	N/O	1	0	0	0	0	0	0	0	0	0	0	0	0	0	0	0	0	0	2	2	0	0	0	0	0	0	0	0	0	1	0	0	0	0	0	1	0	2	1	0
2011	India	Lucknow	Lucknow	TPC	H	M	0	0	N/O	0	0	0	0	0	0	0	0	0	0	0	1	1	1	1	0	0	0	0	0	3	1	3	0	0	0	0	0	0	1.5	0	0	0	0	0	2	1	2	0	0
2011	India	Lucknow	Lucknow	TPC	H	M	0	0	N/O	0	0	0	0	3	0	0	0	0	0	0	0	0	0	1	1	0	0	1	3	1	1	0	0	0	0	0	0	0	1.5	0	0	0	0	0	1	1	0	1	0
2011	India	Lucknow	Lucknow	TPC	H	M	0	0	N/O	0	0	0	0	3	0	0	0	0	2	0	0	0	1	0	0	0	0	0	0	0	0	0	0	0	0	0	0	0	2.5	0	0	0	0	0	2	1	2	1	1
2011	India	Lucknow	Lucknow	TPC	H	M	0	0	N/O	1	0	0	1	3	0	0	0	0	1	1	0	0	1	0	0	1	0	0	0	0	1	1	0	1	0	0	0	0	1	0	0	0	0	0	1	0	2	1	0
2011	India	Lucknow	Mohan Lal Ganj	BKC	H	M	0	0	N/O	2	0	0	0	0	0	0	0	0	0	0	0	0	0	0	0	0	0	0	0	0	0	0	0	0	0	0	0	0	1.5	0	0	0	0	0	1	0	0	0	0
2011	India	Lucknow	Mohan Lal Ganj	BKC	H	S	0	0	N/O	0	0	0	0	0	0	0	0	0	0	0	0	0	0	0	0	0	0	0	0	0	0	2	0	0	0	0	4	0	2	0	0	0	0	0	0	2	0	0	0
2011	India	Lucknow	Mohan Lal Ganj	BKC	H	S	0	0	N/O	0	0	0	0	0	0	0	0	0	0	0	0	0	0	0	0	0	0	0	0	0	0	0	0	0	0	0	0	0	2	0	0	0	0	0	0	0	2	0	0
2011	India	Lucknow	Mohan Lal Ganj	BKC	H	S	0	0	N/O	0	0	0	0	2	0	0	0	0	0	0	0	0	0	0	0	0	0	0	0	0	0	0	0	0	0	0	0	0	2	0	0	0	0	0	0	0	0	0	0
2011	India	Lucknow	Mohan Lal Ganj	BKC	H	M	0	0	N/O	0	0	0	0	1	0	0	0	0	0	0	0	0	0	0	0	0	0	0	0	0	0	0	0	0	0	0	0	0	2	0	0	0	0	0	0	0	0	0	0
2011	India	Lucknow	Sarojni N/Ogar	TGC	H	M	0	0	N/O	0	0	0	0	0	0	0	0	0	0	0	0	0	0	0	0	0	0	0	0	0	0	0	0	0	0	0	0	0	3	0	0	0	0	0	0	0	1	0	0
2011	India	Lucknow	Sarojni N/Ogar	TGC	H	M	0	0	N/O	0	0	0	1	0	0	0	0	0	0	0	0	0	0	0	0	0	0	0	0	0	0	0	0	0	0	0	0	0	2	0	0	0	0	0	0	0	0	0	0
2011	India	Lucknow	Sarojni N/Ogar	TGC	H	M	0	0	N/O	0	0	0	0	2	0	0	0	0	0	0	0	0	1	0	0	0	0	0	0	0	0	0	0	0	0	0	0	0	1.5	0	0	0	0	0	0	0	0	0	0
2011	India	Lucknow	Sarojni N/Ogar	TGC	H	M	0	0	N/O	0	0	0	0	2	0	0	0	0	2	0	0	0	0	0	0	0	0	0	0	0	0	0	0	0	0	0	0	0	2.5	0	0	0	0	0	0	2	2	0	0
2011	India	Lucknow	Sarojni N/Ogar	TGC	H	M	0	0	N/O	0	0	0	0	0	0	0	0	0	0	0	0	0	0	0	0	0	0	0	0	0	0	0	0	0	0	0	0	0	2.5	0	0	0	0	0	0	0	0	0	0
2011	India	Lucknow	Sarojni N/Ogar	TGC	H	M	0	0	N/O	0	1	1	0	2	0	0	0	0	0	0	0	0	0	0	0	0	0	0	0	0	0	0	0	0	0	0	0	0	2.5	0	0	0	0	0	0	0	0	0	0
2011	India	Lucknow	Sarojni N/Ogar	TGC	H	M	0	0	N/O	0	0	0	0	2	0	0	0	0	0	0	2	0	0	0	0	0	0	2	0	0	0	2	0	0	0	0	0	0	2.5	0	0	0	0	0	0	0	1	0	0
2011	India	Lucknow	Lucknow	BKP	M	G	2	0	N/O	1	0	0	0	0	0	0	0	0	0	0	0	0	1	0	0	0	0	0	0	0	0	1	1	0	0	0	0	0	2	0	0	0	0	0	0	0	0	0	0
2011	India	Lucknow	Lucknow	BKP	H	S	0	0	N/O	0	0	0	0	3	0	0	0	0	0	0	1	1	0	0	0	0	0	2	0	0	0	0	0	0	0	0	0	0	2.5	0	0	0	0	0	1	2	2	1	0
2011	India	Lucknow	Lucknow	BKP	H	S	0	0	N/O	0	0	0	0	0	0	0	0	0	0	0	0	0	0	0	0	0	0	0	0	0	0	0	0	0	0	0	0	0	2.5	0	0	0	0	1	0	1	0	0	0
2011	India	Lucknow	Lucknow	BKP	H	S	0	0	N/O	1	0	0	0	1	0	0	0	0	0	0	0	0	0	0	0	0	0	0	0	2	0	0	0	0	0	0	0	1	2.5	0	0	0	0	0	1	2	2	0	0
2011	India	Lucknow	Lucknow	BKP	H	S	0	0	N/O	0	0	0	0	0	0	0	0	0	0	0	0	0	1	0	0	0	0	0	0	0	0	0	0	1	0	0	0	0	2	0	0	0	0	0	1	0	0	0	0
2011	India	Lucknow	Lucknow	BKP	H	M	0	0	N/O	0	0	0	0	1	0	0	0	0	2	0	0	0	0	0	0	0	0	0	0	0	0	0	0	0	0	0	0	0	2.5	0	0	0	0	0	0	0	1	1	0
2011	Pakistan	North	Peshawar	TPC	H	M	0	1	N/O	1	0	0	0	3	0	0	0	0	2	0	0	0	0	0	0	0	0	2	1	0	0	0	0	0	0	0	0	0	1.5	0	0	0	1	3	1	2	2	1	0
2011	Pakistan	North	Peshawar	TGC	H	M	0	0	N/O	0	0	0	0	1	0	0	0	0	0	0	0	0	0	0	0	0	0	0	0	0	0	0	0	0	0	0	0	0	1.5	0	0	0	1	1	0	0	1	0	1
2011	Pakistan	North	Peshawar	TGC	H	M	0	1	N/O	0	0	0	1	2	0	0	0	0	0	0	0	0	0	0	0	0	0	0	0	0	0	0	0	0	0	0	0	0	2	0	1	0	0	0	0	1	2	0	0
2011	Kenya	Limuru	Karai	TGC	D	M	0	0	1	1	0	0	0	0	0	0	0	0	0	0	0	0	0	0	0	0	0	0	0	0	0	0	0	0	0	0	0	0	1.5	0	1	0	0	0	0	0	0	0	0
2011	Kenya	Limuru	Karai	TGC	D	S	0	0	0	0	0	0	0	1	0	0	0	0	0	0	0	0	0	0	0	0	0	0	0	0	0	0	0	0	0	0	0	0	2	0	1	0	0	0	1	0	0	0	0
2011	Kenya	Limuru	Karai	TGC	D	S	0	1	0	0	0	0	0	1	0	0	0	0	0	0	2	1	0	0	0	0	0	0	0	0	0	0	0	0	0	0	0	0	2.5	0	1	0	0	0	2	0	0	0	0
2011	Kenya	Limuru	Karai	TGC	D	S	0	0	0	0	0	0	1	0	0	0	0	0	0	0	0	0	0	0	0	0	0	0	0	0	0	0	0	0	0	0	1	0	1.5	0	0	0	0	0	1	0	0	0	0
2011	Kenya	Limuru	Karai	TGC	D	M	0	0	0	0	0	0	0	1	0	0	2	0	0	0	0	0	0	0	0	0	0	0	0	0	0	0	0	0	0	0	2	0	2.5	0	0	0	0	0	0	0	0	0	0
2011	Kenya	Limuru	Karai	TGC	D	M	2	1	1	0	0	0	0	N/O	0	0	0	0	0	0	0	0	0	0	0	0	0	0	0	0	0	0	0	0	0	0	0	1	2	0	1	0	0	0	0	0	0	0	0
2011	Kenya	Limuru	Karai	TGC	D	S	0	0	0	1	0	0	0	3	0	0	0	0	0	0	0	0	0	0	0	0	0	0	0	0	0	0	0	2	0	0	2	0	1.5	0	1	0	0	0	1	0	0	0	0
2011	Kenya	Limuru	Karai	TGC	D	S	2	1	0	0	0	0	0	1	0	0	0	0	0	0	0	0	0	0	0	0	0	0	0	0	0	0	0	0	0	0	0	0	2.5	0	0	0	0	0	0	0	0	0	0
2011	Kenya	Limuru	Karai	TGC	D	S	0	1	0	0	0	0	0	1	0	0	0	0	0	0	0	0	0	0	0	0	0	0	0	0	0	0	0	0	0	0	0	0	2	0	0	0	0	0	1	0	0	0	0
2011	Kenya	Limuru	Karai	TGC	D	M	0	0	1	0	0	0	0	1	0	0	0	0	0	0	0	0	0	0	0	0	0	0	0	0	0	0	0	0	0	0	0	0	3	0	0	0	0	0	0	0	0	0	0
2011	Kenya	Limuru	Karai	TGC	D	M	0	0	0	0	0	0	0	2	0	0	0	0	0	0	0	0	0	0	0	0	0	0	0	0	0	0	0	0	0	0	2	0	2.5	0	1	0	0	0	0	0	0	0	0
2011	Kenya	Limuru	Karai	TGC	D	S	0	0	0	1	0	0	0	3	0	0	0	0	0	0	0	0	0	0	0	0	0	0	0	0	0	0	0	0	0	0	0	0	2	0	1	0	1	3	1	0	0	0	0
2011	Kenya	Limuru	Karai	TGC	D	M	2	0	0	0	0	0	0	1	0	0	0	0	0	0	0	0	0	0	0	0	0	0	0	0	0	0	0	0	0	0	2	0	2	0	0	0	0	0	0	0	0	0	0
2011	Kenya	Limuru	Karai	TGC	D	S	0	0	0	0	0	0	0	3	0	0	0	0	0	0	0	0	0	0	0	0	0	0	0	0	0	2	0	0	0	0	0	0	2	0	1	0	1	1	1	0	0	0	0
2011	Kenya	Limuru	Karai	TGC	D	M	0	0	0	0	0	0	0	1	0	0	0	0	0	0	0	0	0	0	0	0	0	0	0	0	0	0	0	0	0	0	0	0	2	0	1	0	1	1	1	0	0	0	0
2011	Kenya	Limuru	Karai	TGC	D	S	0	1	0	0	0	0	0	0	0	0	0	0	0	0	0	0	0	0	0	0	0	0	0	0	0	0	0	0	0	0	0	1	2	0	0	0	0	0	N/O	0	1	0	0
2011	Kenya	Limuru	Karai	TGC	D	S	0	0	0	0	0	0	0	3	0	0	0	0	0	0	0	0	0	0	0	0	0	0	0	0	0	0	0	0	0	0	0	0	1.5	0	0	0	0	0	0	0	0	0	0
2011	Kenya	Limuru	Karai	TGC	D	S	0	0	0	0	0	0	0	1	0	0	2	0	2	0	0	0	0	1	1	0	0	0	0	0	0	0	0	0	0	1	0	0	3	0	1	0	0	0	1	0	0	0	0
2011	Kenya	Limuru	Karai	TGC	D	M	0	0	0	0	0	0	0	2	0	0	0	0	0	0	0	0	0	0	0	0	0	0	0	0	0	0	0	0	0	0	3	0	2	0	0	0	0	0	1	0	0	0	0
2011	Kenya	Limuru	Karai	F	D	M	2	0	0	0	0	0	0	0	0	0	N/O	0	0	0	0	0	0	0	0	0	0	0	0	0	0	2	0	0	0	0	0	0	1.5	0	0	0	0	0	1	0	0	0	0
2011	Kenya	Limuru	Rironi	TGC	D	S	0	0	1	0	0	0	0	0	0	0	0	0	0	0	0	0	1	0	0	0	0	0	0	0	0	0	0	0	0	0	0	0	2	0	1	0	1	2	0	0	0	0	0
2011	Kenya	Limuru	Rironi	TGC	D	S	0	1	0	0	0	0	0	2	2	0	0	0	0	0	0	0	0	0	0	0	0	0	0	2	0	0	0	1	0	0	2	0	2	0	1	0	0	0	1	0	0	0	0
2011	Kenya	Limuru	Rironi	TGC	D	S	0	1	0	0	0	0	0	1	0	0	2	0	0	0	0	0	0	0	0	0	0	0	0	0	0	0	0	0	0	0	0	0	2.5	0	1	0	1	1	0	0	0	0	0
2011	Kenya	Limuru	Rironi	TGC	D	S	0	0	0	0	0	0	0	1	0	0	0	0	0	0	0	0	0	0	0	0	0	0	0	1	1	0	0	0	0	0	0	2	2	0	1	0	0	0	1	0	0	0	0
2011	Kenya	Limuru	Rironi	TGC	D	S	0	0	0	0	0	0	0	1	0	0	0	0	0	0	0	0	0	0	0	0	0	0	0	0	0	0	0	0	0	0	0	0	2.5	0	0	0	0	0	0	0	0	0	0
2011	Kenya	Limuru	Rironi	TGC	D	M	2	1	0	0	0	0	0	2	0	0	0	0	0	0	0	0	0	0	0	0	0	0	0	0	0	0	0	0	0	0	0	0	2	0	1	0	0	0	0	0	0	0	0
2011	Kenya	Limuru	Rironi	TGC	D	S	0	1	0	0	0	0	0	0	0	0	0	0	0	0	0	0	0	0	0	0	0	0	0	0	0	0	0	0	0	0	0	0	2	0	0	1	0	0	0	0	0	0	0
2011	Kenya	Limuru	Rironi	TGC	D	S	0	1	1	0	0	0	0	3	0	0	0	0	0	0	1	1	0	0	0	0	0	0	0	0	0	0	0	0	0	0	0	1	3	0	1	0	1	1	1	0	0	0	0
2011	Kenya	Limuru	Rironi	TGC	D	S	0	1	0	0	0	0	N/O	N/O	0	0	0	0	0	0	0	0	0	0	0	0	0	0	0	0	0	0	0	0	0	0	N/O	N/O	2	0	0	0	0	0	0	0	0	0	0
2011	Kenya	Limuru	Rironi	TGC	D	M	2	1	0	0	0	0	0	3	0	0	0	0	2	2	0	0	0	0	0	0	0	0	0	0	0	0	0	0	0	0	0	0	2.5	0	1	0	1	2	1	0	0	0	0
2011	Kenya	Limuru	Rironi	TGC	D	M	0	1	0	0	0	0	0	1	0	0	0	0	0	0	0	0	0	0	0	0	0	0	0	0	0	0	0	0	0	0	2	0	2	0	1	0	0	0	2	0	0	0	0
2011	Kenya	Limuru	Rironi	TGC	D	S	0	0	0	0	0	0	0	1	0	0	0	0	0	0	0	0	0	1	2	0	0	0	0	0	0	0	0	0	0	0	0	0	2	1	1	0	0	0	0	1	0	0	0
2011	India	Lucknow	Lucknow	BKP	H	S	0	0	N/O	0	0	0	0	0	0	0	0	0	0	0	0	0	0	0	0	0	0	0	0	0	0	0	0	0	0	0	0	0	2.5	0	0	0	0	0	0	0	2	0	0
2011	India	Lucknow	Lucknow	BKP	H	S	0	0	N/O	0	0	0	0	0	0	0	0	0	0	0	0	0	0	0	0	0	0	0	0	0	0	0	0	0	0	0	0	0	3	0	0	0	0	0	2	0	0	0	0
2011	India	Lucknow	Lucknow	BKP	M	S	0	0	N/O	0	0	0	0	1	0	0	0	0	0	0	0	0	0	0	0	0	0	0	0	0	0	0	0	0	0	0	0	1	1	0	0	0	0	0	1	1	1	0	0
2011	India	Lucknow	Lucknow	BKP	M	S	0	0	N/O	0	0	0	1	1	0	0	0	0	0	0	0	0	0	0	0	0	0	0	0	0	0	0	0	0	0	0	0	0	3	0	0	0	0	0	0	0	1	0	0
2011	India	Lucknow	Lucknow	BKP	H	S	0	0	N/O	2	0	0	0	2	0	0	0	0	0	0	0	0	0	0	0	0	0	0	0	0	0	0	0	0	0	0	0	0	3.5	0	0	0	0	0	0	0	0	0	0
2011	India	Lucknow	Lucknow	BKP	H	S	0	0	N/O	1	0	1	1	1	0	0	0	0	0	0	1	2	0	2	0	0	0	0	0	0	0	0	0	0	0	1	0	0	2	0	0	0	0	0	0	0	1	0	0
2011	India	Lucknow	Lucknow	BKP	H	S	0	0	N/O	0	0	1	1	2	0	0	0	0	0	0	0	0	0	0	0	0	0	0	0	0	0	2	0	0	0	0	0	1	2.5	0	0	0	0	0	1	0	1	0	0
2011	India	Lucknow	Lucknow	BKP	H	M	0	0	N/O	1	0	0	0	2	0	0	0	0	0	0	0	0	0	0	0	0	0	0	0	0	0	0	0	0	0	0	0	0	2	0	0	0	0	0	0	0	0	0	0
2011	India	Lucknow	Lucknow	BKP	H	S	0	0	N/O	1	0	1	1	3	0	0	0	0	0	0	0	0	0	0	0	0	0	0	0	0	0	0	0	0	0	1	0	1	2.5	0	0	0	0	0	1	1	2	0	0
2011	India	Lucknow	Lucknow	BKP	H	S	0	0	N/O	0	0	0	0	0	0	0	0	0	0	0	0	0	0	0	0	0	0	0	0	0	0	0	0	0	0	0	0	0	1.5	0	0	0	0	0	0	1	1	0	0
2011	India	Lucknow	Lucknow	BKP	D	M	0	0	0	1	0	0	1	2	0	0	0	0	0	0	0	0	0	0	0	0	0	0	0	0	0	0	0	0	0	0	0	1	2	0	0	0	0	0	0	0	0	0	0
2011	India	Lucknow	Lucknow	BKP	M	S	0	0	N/O	1	0	0	1	2	0	0	0	0	0	0	0	0	0	0	0	0	0	0	0	0	0	0	0	0	0	0	0	0	3	0	0	0	0	0	0	1	0	0	0
2011	India	Lucknow	Lucknow	BKP	H	S	0	0	N/O	2	0	0	0	0	0	0	0	0	0	0	0	0	1	0	0	0	0	0	0	0	0	0	0	0	0	0	0	0	2.5	0	0	0	0	0	1	0	2	0	0
2011	India	Lucknow	Lucknow	BKP	H	S	1	0	N/O	2	0	0	1	3	0	0	0	0	0	0	0	0	0	0	0	0	0	0	0	0	0	0	0	0	0	0	0	0	2.5	0	0	0	0	0	2	1	1	0	0
2011	India	Lucknow	Lucknow	BKP	D	M	0	0	0	1	0	0	0	2	0	0	0	0	0	0	2	0	0	0	0	0	0	1	1	0	0	0	0	0	0	0	0	0	2	0	0	0	0	0	0	1	1	0	0
2011	India	Lucknow	Lucknow	BKP	H	S	2	0	N/O	0	0	0	1	2	0	0	0	0	0	0	0	0	0	0	0	0	0	0	0	0	0	0	0	0	0	0	0	1	2	0	0	0	0	0	1	0	2	0	0
2011	India	Lucknow	Malihabad	BKP	M	G	2	0	N/O	0	0	0	0	0	0	0	0	0	0	0	0	0	0	0	0	0	0	0	0	0	0	0	0	0	0	0	0	0	2.5	0	0	0	0	0	1	1	0	0	0
2011	India	Lucknow	Malihabad	BKP	M	G	0	0	N/O	0	0	0	0	0	0	0	0	0	0	0	0	0	0	0	0	0	0	0	0	0	0	0	0	0	0	0	0	0	2.5	0	0	0	0	0	1	1	1	0	1
2011	India	Lucknow	Malihabad	BKP	M	G	0	0	N/O	0	0	1	0	0	0	0	0	0	0	0	0	0	0	0	0	0	0	0	0	0	0	0	0	0	0	0	0	0	2.5	0	0	0	0	0	1	0	0	0	0
2011	India	Lucknow	Malihabad	BKP	M	S	0	0	N/O	0	0	0	0	1	0	0	0	0	0	0	0	0	0	1	1	0	0	0	0	0	0	0	0	0	0	0	0	0	2	0	0	0	0	0	1	1	0	0	0
2011	India	Lucknow	Malihabad	BKP	H	S	0	0	N/O	1	0	0	0	0	0	0	0	0	0	0	0	0	0	0	0	0	0	0	0	0	0	0	0	0	0	1	0	0	2	0	0	0	0	0	1	1	0	0	0
2011	India	Lucknow	Malihabad	BKP	M	S	0	0	N/O	0	0	0	0	0	0	0	0	0	0	0	0	0	0	0	0	0	0	0	0	0	0	0	0	0	0	0	0	0	2.5	0	0	0	0	0	1	0	0	0	0
2011	India	Lucknow	Kakori	TGC	H	M	0	0	N/O	0	0	0	0	1	0	0	0	0	0	0	0	0	0	0	0	0	0	0	0	0	0	0	0	0	0	0	0	0	1.5	0	0	0	0	0	0	1	1	1	0
2011	India	Lucknow	Malihabad	BKP	M	S	0	0	N/O	0	0	0	0	0	0	0	0	0	0	0	0	0	0	0	0	0	0	0	0	0	0	0	0	0	0	0	0	0	2.5	0	0	0	0	0	1	0	0	0	0
2011	India	Lucknow	Kakori	TGC	H	S	0	0	N/O	0	0	1	0	3	2	0	0	0	0	0	0	0	1	0	0	0	0	0	0	0	0	0	0	0	0	0	3	0	2.5	0	0	0	0	0	1	1	2	0	0
2011	India	Lucknow	Kakori	TGC	H	S	0	0	N/O	0	0	0	0	1	0	0	0	0	0	0	0	0	0	0	0	1	1	0	0	0	0	0	0	0	1	0	0	0	2	0	0	0	0	0	0	1	2	0	0
2011	India	Lucknow	Malihabad	BKP	H	S	0	0	N/O	0	0	0	0	1	0	0	0	0	0	0	0	0	0	2	1	0	0	0	0	0	0	0	0	0	0	1	0	0	2	0	0	0	0	0	1	1	0	0	0
2011	India	Lucknow	Kakori	TGC	H	M	0	0	N/O	0	0	1	1	2	0	0	0	0	0	0	0	0	1	0	0	0	0	2	1	0	0	0	0	0	0	0	0	0	2.5	0	0	0	0	0	1	2	2	1	2
2011	India	Lucknow	Kakori	BKP	H	S	0	0	N/O	2	0	0	0	1	0	0	0	0	0	0	0	0	0	0	0	0	0	0	0	0	0	0	0	1	0	0	4	2	3	0	0	0	0	0	1	0	1	0	0
2011	India	Lucknow	Kakori	BKP	M	S	0	0	N/O	0	0	0	0	2	0	0	0	0	0	0	0	0	0	0	0	0	0	0	0	0	0	0	0	0	0	0	0	0	2.5	0	0	0	0	0	1	0	1	0	0
2011	India	Lucknow	Kakori	TGC	H	M	0	0	N/O	0	0	0	0	3	0	0	2	0	0	0	0	0	1	0	0	0	0	1	1	0	0	0	0	0	0	0	0	0	2	0	0	0	0	0	1	1	2	0	0
2011	India	Lucknow	Kakori	TGC	H	M	0	0	N/O	1	0	1	1	2	0	0	0	0	0	0	0	0	0	0	0	0	0	1	1	0	0	0	0	0	0	0	4	0	2	0	0	0	0	0	1	2	1	0	0
2011	India	Lucknow	Lucknow	TGP	D	M	0	0	0	1	0	0	0	2	0	0	0	0	0	0	0	0	0	0	0	0	0	0	0	0	0	2	0	0	0	0	0	1	2	0	0	0	0	0	0	0	0	0	0
2011	India	Lucknow	Lucknow	TGP	D	M	0	0	0	1	0	0	0	0	0	0	0	0	0	0	0	0	1	0	0	0	0	0	0	0	0	0	0	0	0	0	0	1	2	0	0	0	0	0	0	0	0	0	0
2011	India	Lucknow	Lucknow	TGP	H	S	0	0	N/O	0	0	0	0	0	0	0	0	0	0	0	0	0	0	0	0	0	0	0	0	0	0	0	0	0	0	0	0	0	2.5	0	0	0	0	0	0	0	0	0	0
2011	India	Lucknow	Malihabad	BKP	M	G	0	0	N/O	0	0	1	0	0	0	0	0	0	0	0	0	0	0	0	0	0	0	0	0	0	0	0	0	0	0	0	0	0	2	0	0	0	0	0	0	0	0	0	0
2011	India	Lucknow	Lucknow	TGP	H	S	0	0	N/O	0	0	0	0	2	0	0	0	0	0	0	0	0	0	0	0	0	0	0	0	0	0	0	0	0	0	0	0	0	2.5	0	0	0	0	0	0	0	0	0	0
2011	India	Lucknow	Lucknow	TGP	D	M	0	0	0	0	0	0	0	2	0	0	0	0	0	0	0	0	0	0	0	0	0	0	0	0	0	0	0	0	0	1	0	1	2.5	0	0	0	0	0	1	0	0	0	0
2011	India	Lucknow	Malihabad	BKP	H	S	1	0	N/O	0	0	0	0	1	0	0	0	0	0	0	0	0	0	0	0	0	0	0	0	0	0	0	0	0	0	0	0	1	2.5	0	0	0	0	0	1	1	0	0	0
2011	India	Lucknow	Lucknow	TGP	M	S	0	0	N/O	0	0	0	0	0	0	0	0	0	0	0	0	0	1	0	0	0	0	0	0	0	0	0	0	0	0	0	0	0	2.5	0	0	0	0	0	0	0	1	0	0
2011	India	Lucknow	Malihabad	BKP	D	S	0	0	0	2	0	0	0	2	0	0	0	0	0	0	0	0	0	0	0	2	0	0	0	1	1	0	0	0	0	0	0	0	2.5	0	0	0	0	0	1	1	0	0	0
2011	India	Lucknow	Lucknow	TGP	M	G	0	0	N/O	0	0	0	0	1	0	0	0	0	0	0	0	0	0	0	0	0	0	0	0	0	0	0	0	0	0	0	0	0	3	0	0	0	0	0	1	0	1	0	0
2011	India	Lucknow	Malihabad	BKP	M	S	0	0	N/O	0	0	0	0	0	0	0	0	0	0	0	0	0	0	0	0	0	0	0	0	0	0	0	0	0	0	0	0	2	2.5	0	0	0	0	0	1	0	0	0	0
2011	India	Lucknow	Lucknow	TGP	M	G	0	0	N/O	0	0	0	0	0	0	0	0	0	0	0	0	0	0	0	0	0	0	0	0	0	0	0	0	0	0	0	0	0	3	0	0	0	0	0	1	1	1	0	0
2011	India	Lucknow	Lucknow	TGP	M	G	0	0	N/O	0	0	0	0	0	0	0	0	0	0	0	0	0	0	0	0	0	0	0	0	0	0	0	0	0	0	0	0	0	2	0	0	0	0	0	1	0	0	0	0
2011	India	Lucknow	Malihabad	BKP	M	G	0	0	N/O	1	0	0	0	0	0	0	0	0	0	0	0	0	0	0	0	0	0	0	0	0	0	0	0	0	0	0	0	0	1.5	0	0	0	0	0	2	2	0	0	0
2011	India	Lucknow	Lucknow	TGP	M	G	0	0	N/O	0	0	0	0	1	0	0	0	0	0	0	0	0	0	0	0	0	0	0	0	0	0	0	0	0	0	0	0	0	2	0	0	0	0	0	0	0	0	0	0
2011	India	Lucknow	Lucknow	TGP	M	S	0	0	0	0	0	0	0	0	2	0	0	0	0	0	0	0	0	0	0	N/O	N/O	N/O	0	0	0	0	0	0	0	0	0	0	2.5	0	0	0	0	0	0	0	0	0	0
2011	India	Lucknow	Malihabad	BKP	H	S	0	0	N/O	1	0	0	1	2	0	0	2	0	0	0	0	0	0	0	0	0	0	0	0	0	0	0	0	0	0	0	0	0	1.5	0	0	0	0	0	0	0	0	0	0
2011	India	Lucknow	Malihabad	BKP	M	G	0	0	N/O	0	0	0	0	0	0	0	0	0	0	0	0	0	0	0	0	0	0	0	0	0	0	0	0	0	0	0	0	0	2.5	0	0	0	0	0	0	0	0	0	1
2011	India	Lucknow	Malihabad	BKP	H	S	0	0	N/O	0	0	1	0	2	0	0	0	0	0	0	0	0	0	2	1	0	0	0	0	0	0	0	0	0	0	0	0	0	2	0	0	0	0	0	1	1	2	0	0
2011	India	Lucknow	Malihabad	BKP	M	S	0	0	N/O	0	0	0	0	0	0	0	0	0	0	0	0	0	0	0	0	0	0	0	0	0	0	0	0	0	0	1	0	0	2	0	0	0	0	0	1	0	0	0	0
2011	India	Lucknow	Malihabad	BKP	H	S	0	0	N/O	0	0	2	1	3	0	0	0	0	0	0	0	0	0	2	0	0	0	0	0	0	0	1	1	0	0	0	0	0	1.5	0	1	0	0	0	2	1	1	0	0
2011	India	Lucknow	Malihabad	BKP	H	S	0	0	N/O	1	0	1	0	1	0	0	0	0	0	0	0	0	0	1	1	0	0	0	0	0	0	0	0	0	0	1	0	0	1.5	0	0	0	0	0	1	0	0	0	0
2011	India	Lucknow	Malihabad	BKP	H	S	0	0	N/O	1	0	0	0	2	0	0	0	0	0	0	0	0	0	0	0	0	0	0	0	0	0	0	0	0	1	0	0	0	1.5	0	1	0	0	0	1	1	1	0	0
2011	India	Lucknow	Malihabad	BKP	H	S	0	0	N/O	0	0	1	0	2	0	0	0	0	0	0	1	1	1	2	1	0	0	0	0	0	0	2	0	0	0	0	0	0	1.5	0	0	0	0	0	1	0	0	0	0
2011	India	Lucknow	Malihabad	BKP	D	S	0	0	0	1	0	1	0	2	0	0	0	0	0	0	0	0	1	0	0	0	0	0	0	2	0	0	0	0	0	0	0	0	1.5	0	0	0	0	0	2	0	0	0	0
2011	India	Lucknow	Malihabad	BKP	H	S	0	0	N/O	1	0	1	0	1	0	0	0	0	0	0	0	0	1	0	0	0	0	0	0	0	0	0	0	0	0	0	0	0	2	0	0	0	0	0	2	1	1	0	0
2011	India	Lucknow	Malihabad	BKP	H	S	0	0	N/O	0	0	0	0	1	0	0	0	0	0	0	0	0	0	0	0	0	0	0	0	1	1	0	0	0	0	0	3	1	1	0	0	0	0	0	2	0	0	0	0
2011	Pakistan	North	Peshawar	TPC	H	M	0	0	N/O	0	0	0	0	1	2	0	2	0	0	0	0	0	0	0	0	0	0	0	0	0	0	0	0	2	0	0	0	0	1.5	0	0	0	0	0	0	0	1	0	0
2011	India	Lucknow	Malihabad	BKP	H	S	0	0	N/O	0	0	0	0	2	0	0	0	0	0	0	0	0	1	0	0	0	0	0	0	2	0	0	0	0	0	0	0	0	2	0	0	0	0	0	1	2	1	0	0
2011	Pakistan	North	Peshawar	TPC	H	M	0	0	N/O	0	0	0	0	1	0	0	0	0	0	0	0	0	0	0	0	0	0	1	1	0	0	0	0	0	0	0	0	0	2.5	0	0	0	0	0	0	0	1	0	0
2011	India	Lucknow	Malihabad	BKP	H	S	0	0	N/O	0	0	2	0	1	0	0	0	0	0	0	0	0	1	2	0	0	0	0	0	1	1	0	0	0	0	0	3	0	2	0	0	0	0	0	1	0	1	0	0
2011	India	Lucknow	Malihabad	BKP	M	S	0	0	N/O	0	0	1	1	0	0	0	0	0	0	0	0	0	0	2	0	0	0	0	0	0	0	0	0	0	0	0	0	0	2	0	0	0	0	0	2	1	1	0	0
2011	Pakistan	North	Peshawar	TPC	H	M	0	0	N/O	0	0	0	0	0	0	0	0	0	0	0	0	0	0	0	0	0	0	2	0	0	0	0	0	0	N/O	0	0	0	1.5	0	0	0	0	0	1	0	0	0	0
2011	India	Lucknow	Malihabad	BKP	M	G	0	0	N/O	0	0	0	0	3	0	0	0	0	0	0	0	0	0	2	1	0	0	0	0	1	1	0	0	0	0	0	0	0	1	0	0	0	0	0	2	2	0	0	0
2011	India	Lucknow	Malihabad	BKP	M	G	0	0	N/O	0	0	2	1	3	0	0	0	0	0	0	0	0	0	1	1	0	0	0	0	0	0	0	0	0	0	0	0	0	1.5	0	1	0	0	0	1	2	0	0	0
2011	Pakistan	North	Peshawar	TGC	D	S	0	0	0	0	0	0	1	2	0	0	0	0	0	0	0	0	1	0	0	0	0	1	1	0	0	2	0	0	0	0	N/O	0	1	0	0	0	0	0	0	0	0	0	0
2011	India	Lucknow	Lucknow	TGP	H	S	0	0	N/O	0	0	0	0	0	0	0	0	0	0	0	0	0	0	0	0	0	0	0	0	0	0	0	0	0	0	0	0	2	1.5	0	0	0	0	0	0	0	0	0	0
2011	India	Lucknow	Lucknow	TGP	M	S	0	0	N/O	0	0	0	1	1	0	0	0	0	0	0	0	0	0	0	0	0	0	0	0	0	0	1	1	0	0	0	0	2	2.5	0	0	0	0	0	0	0	0	1	0
2011	India	Lucknow	Sarojni N/Ogar	TGC	H	S	0	0	N/O	0	0	0	0	3	0	0	0	0	0	0	0	0	1	0	0	0	0	0	0	0	0	1	1	0	0	0	3	0	1	0	0	0	0	0	1	2	2	1	0
2011	India	Lucknow	Sarojni N/Ogar	TGC	H	M	0	0	N/O	0	0	0	0	1	0	0	0	0	0	0	0	0	0	0	0	0	0	0	0	0	0	2	0	0	0	1	3	0	2.5	0	0	0	0	0	0	2	2	1	1
2011	Pakistan	North	Peshawar	TPC	H	M	2	1	N/O	0	0	0	1	3	0	0	0	0	0	0	1	1	1	0	0	0	0	0	0	0	0	0	0	N/O	0	0	N/O	N/O	1.5	0	0	0	1	1	1	2	1	1	0
2011	India	Lucknow	Sarojni N/Ogar	TGC	H	M	0	0	N/O	0	0	0	1	1	0	0	0	0	0	0	0	0	0	0	0	0	0	0	0	0	0	0	0	0	0	0	0	0	1.5	0	0	0	0	0	1	2	2	0	1
2011	India	Lucknow	Sarojni N/Ogar	TGC	H	M	0	0	N/O	1	0	0	1	3	0	0	0	0	0	0	0	0	0	1	1	0	0	2	0	0	0	0	0	0	0	0	0	0	1	0	0	0	0	0	0	0	2	1	0
2011	India	Lucknow	Sarojni N/Ogar	TGC	H	S	0	0	N/O	2	0	0	0	2	0	0	0	0	0	0	0	0	0	2	1	0	0	2	0	0	0	0	0	0	0	0	0	0	2	0	0	0	0	0	0	0	1	0	0
2011	Pakistan	North	Peshawar	TPC	H	M	0	0	N/O	0	0	0	0	3	0	0	0	0	0	0	0	0	1	0	0	0	0	1	1	0	0	0	0	0	0	1	0	N/O	1.5	0	0	0	2	2	1	1	0	1	0
2011	Pakistan	North	Peshawar	TGC	D	S	0	0	0	0	0	0	0	3	0	0	0	0	0	0	0	0	0	0	0	0	0	0	0	0	0	2	0	0	0	0	0	0	2	0	0	0	0	0	0	0	N/O	2	0
2011	Pakistan	North	Peshawar	TPC	H	M	0	0	N/O	0	0	0	0	3	0	0	0	0	0	0	0	0	0	0	0	0	0	0	0	0	0	0	0	0	0	0	0	0	2	0	0	0	1	3	0	2	2	0	0
2011	Pakistan	North	Peshawar	TPC	H	M	2	0	N/O	0	0	0	0	2	0	0	0	0	2	1	0	0	0	0	0	0	0	0	0	0	0	0	0	0	0	0	0	0	1.5	0	0	0	0	0	0	0	2	1	0
2011	Pakistan	North	Peshawar	TGC	D	S	0	0	0	0	0	1	0	0	0	0	0	0	0	0	0	0	0	0	0	0	0	1	1	3	0	0	0	0	0	0	0	0	1	0	0	0	0	0	1	0	1	2	1
2011	Pakistan	North	Peshawar	TPC	H	M	0	0	N/O	0	0	0	1	3	0	0	0	0	0	0	0	0	1	2	0	0	0	1	1	0	0	0	0	0	0	0	0	0	1.5	0	1	0	0	0	1	1	0	2	0
2011	Pakistan	North	Peshawar	TGC	D	M	0	0	0	0	0	2	0	3	2	0	0	0	2	2	0	0	0	1	1	0	0	2	2	0	0	0	0	0	0	0	0	0	1.5	0	0	0	N/O	0	0	0	0	1	0
2011	Pakistan	North	Peshawar	TPC	H	M	2	0	N/O	0	0	0	0	1	0	0	0	0	0	0	0	0	1	0	0	0	0	2	0	0	0	0	0	0	0	0	0	0	2	0	0	0	0	0	1	1	1	1	0
2011	Pakistan	North	Peshawar	TGC	H	M	2	1	N/O	0	0	0	1	3	0	0	0	0	2	0	0	0	0	0	0	0	0	0	0	N/O	0	2	0	0	0	0	0	0	1	0	0	0	0	0	0	0	1	2	0
2011	Pakistan	North	Mardan	TGC	D	S	0	0	0	0	0	0	1	1	0	0	0	0	0	0	0	0	0	2	0	0	0	0	0	0	0	0	0	0	0	0	0	0	1.5	0	0	0	0	N/O	0	0	0	1	0
2011	Pakistan	North	Mardan	TGC	H	S	0	0	N/O	0	0	0	1	3	0	0	0	0	0	0	0	0	1	0	0	0	0	1	1	0	0	0	0	1	0	0	N/O	0	2	0	0	0	0	0	0	1	2	1	1
2011	Pakistan	North	Mardan	N/O	H	S	0	0	N/O	0	0	0	1	2	0	0	0	0	0	0	0	0	0	0	0	0	0	0	0	0	0	0	0	0	0	0	0	N/O	2	0	0	0	0	0	0	0	0	2	0
2011	Pakistan	North	Mardan	TGC	H	S	2	1	N/O	0	0	0	1	1	0	0	0	0	0	0	0	0	1	0	0	0	0	0	0	0	0	0	0	N/O	0	0	N/O	N/O	2.5	0	0	0	0	0	0	0	0	2	0
2011	Pakistan	North	Mardan	TGC	H	S	0	1	N/O	0	0	0	0	0	0	0	0	0	0	0	0	0	0	0	0	0	0	0	0	0	0	0	0	0	0	0	3	0	1.5	0	0	0	0	0	0	0	0	1	1
2011	Pakistan	North	Mardan	TGC	H	S	0	0	N/O	0	0	0	0	1	0	0	0	0	2	0	0	0	1	0	0	0	0	0	0	0	0	0	0	2	0	0	0	0	2.5	0	0	0	0	0	0	0	0	0	0
2011	Pakistan	North	Mardan	TGC	H	M	2	0	N/O	0	0	0	0	3	0	0	0	0	0	0	0	0	1	2	1	0	0	0	0	0	0	1	1	0	0	0	0	0	1.5	0	N/O	0	0	0	0	0	0	0	0
2011	Pakistan	North	Mardan	TGC	D	M	2	1	1	0	0	0	0	1	0	0	0	0	0	0	0	0	0	2	1	0	0	0	0	0	0	0	0	N/O	0	0	N/O	N/O	1.5	0	0	0	0	0	0	0	N/O	0	0
2011	Pakistan	North	Mardan	TGC	H	S	0	0	N/O	0	0	0	1	3	0	0	0	0	0	0	0	0	0	0	0	0	0	1	1	0	0	0	0	0	0	0	0	0	1	0	0	0	1	1	0	1	1	0	0
2011	Pakistan	North	Mardan	TGC	H	S	0	0	N/O	0	0	0	0	0	0	0	0	0	0	0	0	0	0	0	0	0	0	0	0	0	0	0	0	0	0	0	3	0	2.5	0	0	0	0	0	0	0	0	0	0
2011	Pakistan	North	Mardan	TGC	D	S	0	0	1	N/O	0	0	N/O	3	0	0	0	0	0	0	0	0	0	1	1	0	0	0	0	0	0	0	0	0	0	0	0	0	1	0	0	0	0	0	0	0	0	0	0
2011	Pakistan	North	Mardan	TGC	D	S	0	0	0	0	0	0	0	2	0	0	0	0	0	0	0	0	1	2	0	0	0	0	0	0	0	0	0	0	0	0	0	0	2	0	0	0	0	0	0	0	0	0	0
2011	Kenya	Limuru	Rironi	TGC	D	S	0	0	0	0	0	0	0	2	0	0	0	0	0	0	2	0	0	0	0	0	0	0	0	0	0	0	0	0	0	0	0	0	2.5	0	1	1	2	1	1	0	0	0	0
2011	Kenya	Limuru	Rironi	TGC	D	M	0	0	0	0	0	0	0	3	0	0	0	0	0	0	0	0	0	0	0	0	0	0	0	0	0	0	0	0	0	0	2	0	1.5	0	1	0	0	0	0	0	0	0	0
2011	Kenya	Limuru	Rironi	TGC	D	M	0	0	0	0	0	0	0	1	0	0	0	0	0	0	0	0	0	0	0	0	0	0	0	0	0	0	0	0	0	0	0	0	2	0	0	0	0	0	0	0	0	0	0
2011	Kenya	Limuru	Rironi	TGC	D	M	0	0	0	0	0	0	0	1	0	0	0	0	0	0	0	0	0	0	0	0	0	0	0	0	0	0	0	0	0	0	0	2	2	0	0	0	0	0	1	0	0	0	0
2011	Kenya	Limuru	Rironi	TGC	D	S	0	1	0	0	0	0	0	2	0	0	2	0	0	0	0	0	0	0	0	0	0	0	0	0	0	0	0	0	0	0	0	0	2	0	1	1	0	0	0	0	0	0	0
2011	Kenya	Limuru	Rironi	TGC	D	S	0	0	0	1	0	0	1	2	0	0	0	0	0	0	0	0	0	0	0	0	0	0	0	0	0	0	0	0	0	0	2	0	1	0	1	0	0	0	2	0	0	0	0
2011	Kenya	Limuru	Rironi	TGC	D	S	0	0	0	0	0	0	0	2	0	0	0	0	0	0	2	0	1	0	0	0	0	0	0	2	0	0	0	0	0	0	0	0	2	0	1	0	0	0	1	0	0	0	0
2011	Kenya	Limuru	Rironi	TGC	D	S	0	0	0	0	0	0	0	3	0	0	1	1	0	0	0	0	0	0	0	0	0	0	0	0	0	0	0	0	0	0	0	0	2	0	1	0	0	0	1	0	1	0	0
2011	Kenya	Limuru	Rironi	TGC	D	S	2	1	0	0	0	0	1	3	2	0	0	0	0	0	0	0	0	2	0	0	0	0	0	0	0	0	0	0	1	0	0	0	2.5	0	1	0	1	2	1	0	1	0	0
2011	Kenya	Limuru	Rironi	TGC	D	S	0	0	0	0	0	0	0	2	0	0	0	0	0	0	0	0	0	0	0	0	0	0	0	0	0	2	0	0	0	0	0	0	3	0	1	0	0	0	0	0	2	0	0
2011	Kenya	Limuru	Rironi	TGC	D	S	0	0	0	0	0	0	0	1	0	0	1	1	0	0	0	0	0	0	0	0	0	0	0	0	0	0	0	0	0	0	0	0	3	0	1	0	0	0	1	0	0	0	0
2011	Kenya	Limuru	Rironi	TGC	D	S	0	0	0	0	0	0	0	0	0	0	0	0	0	0	0	0	0	0	0	0	0	0	0	1	1	0	0	2	0	0	2	0	2	0	1	0	1	2	0	0	0	0	0
2011	Kenya	Limuru	Rironi	TGC	D	S	0	0	0	1	0	0	0	2	0	0	0	0	0	0	0	0	0	0	0	0	0	0	0	0	0	0	0	0	0	0	0	1	1.5	0	1	0	0	0	1	0	0	0	0
2011	Kenya	Limuru	Ndeiya	TGC	D	S	0	1	1	0	0	0	0	1	0	0	0	0	0	0	0	0	0	0	0	0	0	0	0	0	0	0	0	0	0	0	2	0	2	0	1	0	0	0	1	0	0	0	0
2011	Kenya	Limuru	Ndeiya	TGC	D	M	0	0	0	1	0	0	0	0	0	0	0	0	0	0	0	0	0	0	0	0	0	0	0	0	0	0	0	0	0	0	3	0	2	0	1	0	0	0	1	0	0	0	0
2011	Kenya	Limuru	Ndeiya	TGC	D	M	0	0	0	0	0	0	0	0	0	0	0	0	0	0	0	0	0	0	0	0	0	0	0	0	0	0	0	0	0	0	0	0	2	0	1	0	0	0	1	0	0	0	0
2011	Kenya	Limuru	Ndeiya	TGC	D	S	0	1	0	0	0	0	0	1	0	0	0	0	0	0	0	0	0	0	0	0	0	0	0	0	0	0	0	0	0	0	3	0	2	0	0	0	0	0	1	0	0	0	0
2011	Kenya	Limuru	Ndeiya	TGC	D	S	0	1	0	0	0	0	0	1	0	0	0	0	0	0	0	0	0	0	0	0	0	0	0	0	0	0	0	0	0	0	0	0	2.5	0	1	0	1	2	1	0	0	0	0
2011	Kenya	Limuru	Ndeiya	TGC	D	M	0	0	1	0	0	0	0	2	0	0	0	0	0	0	0	0	0	0	0	0	0	0	0	0	0	0	0	0	0	0	0	2	3	0	1	0	0	0	1	0	0	0	0
2011	Kenya	Limuru	Ndeiya	F	D	M	2	1	1	0	0	0	0	0	0	0	0	0	0	0	0	0	0	0	0	0	0	0	0	0	0	0	0	0	0	0	0	1	3	0	0	0	0	0	0	0	0	0	0
2011	Kenya	Limuru	Ndeiya	TGC	D	M	0	0	0	0	0	0	0	2	0	0	0	0	0	0	0	0	0	0	0	0	0	0	0	0	0	0	0	0	0	0	0	0	2.5	0	1	0	0	0	0	0	0	0	0
2011	Kenya	Limuru	Ndeiya	TGC	D	M	0	1	0	1	0	0	0	1	0	0	0	0	0	0	0	0	0	0	0	0	0	0	0	0	0	0	0	0	0	0	0	0	2	0	1	0	0	0	1	0	0	0	0
2011	Kenya	Limuru	Ndeiya	TGC	D	M	0	0	1	0	0	0	0	3	0	0	0	0	0	0	0	0	0	0	0	0	0	0	0	0	0	0	0	0	0	1	2	0	1.5	0	0	0	0	0	1	0	0	0	0
2011	Kenya	Limuru	Ndeiya	TGC	D	G	0	0	0	0	0	0	0	3	0	0	2	0	2	0	0	0	0	0	0	0	0	0	0	0	0	0	0	0	0	0	2	1	1.5	0	1	0	0	0	0	0	0	0	0
2011	Kenya	Limuru	Ndeiya	TGC	D	M	0	1	0	0	0	0	0	1	0	0	0	0	2	0	0	0	0	0	0	0	0	0	0	2	1	0	0	0	0	0	0	2	2.5	0	0	0	0	0	1	0	0	0	0
2011	Kenya	Limuru	Ndeiya	TGC	D	S	2	1	0	0	0	0	N/O	N/O	0	0	0	0	0	0	0	0	0	0	0	0	0	0	0	0	0	0	0	0	0	0	0	N/O	3	0	1	0	1	1	1	0	0	0	0
2011	Kenya	Limuru	Ndeiya	TGC	D	S	2	1	0	0	0	0	0	1	0	0	0	0	0	0	0	0	0	0	0	0	0	0	0	0	0	0	0	1	0	0	0	0	2.5	0	0	0	0	0	1	0	0	0	0
2011	Kenya	Limuru	Ndeiya	TGC	D	M	0	0	0	0	0	0	0	1	0	0	0	0	0	0	0	0	0	0	0	0	0	0	0	0	0	2	1	0	0	0	0	0	2.5	0	0	0	0	0	1	0	0	0	0
2011	Kenya	Limuru	Ndeiya	TGC	D	S	2	1	1	0	0	0	0	N/O	0	0	0	0	2	0	0	0	0	0	0	N/O	0	0	0	0	0	0	0	0	0	0	N/O	N/O	2.5	0	1	0	0	0	1	0	0	0	0
2011	Kenya	Limuru	Ndeiya	TGC	D	M	2	1	0	0	0	0	0	3	0	0	0	0	0	0	0	0	0	0	0	0	0	0	0	0	0	0	0	0	0	0	4	1	1	0	1	1	1	2	1	0	0	0	0
2011	Kenya	Limuru	Ndeiya	F	D	M	0	0	0	0	0	0	0	0	0	0	0	0	0	0	0	0	0	0	0	0	0	0	0	0	0	0	0	0	0	0	3	0	2.5	0	0	0	0	0	1	0	0	0	0
2011	Kenya	Limuru	Ndeiya	F	D	M	2	1	0	0	0	0	0	0	0	0	0	0	0	0	0	0	0	0	0	0	0	0	0	0	0	0	0	0	0	0	2	0	3	0	0	0	0	0	0	0	0	0	0
2011	Kenya	Limuru	Ndeiya	TGC	D	S	0	1	0	0	0	0	0	1	0	0	0	0	0	0	0	0	0	0	0	0	0	0	0	0	0	0	0	0	0	0	3	0	2.5	0	1	0	0	0	0	0	0	0	0
2011	Kenya	Limuru	Ndeiya	TGC	D	M	0	0	0	0	0	0	0	0	0	0	0	0	0	0	0	0	0	0	0	0	0	0	0	0	0	0	0	0	0	0	0	0	2.5	0	0	0	0	0	1	0	0	0	0
2011	Kenya	Limuru	Ndeiya	F	D	M	0	0	0	0	0	0	0	0	0	0	0	0	0	0	0	0	0	0	0	0	0	0	0	0	0	0	0	0	0	0	0	0	2	0	0	0	0	0	0	0	0	0	0
2011	Kenya	Limuru	Ndeiya	TGC	D	M	0	0	0	0	0	0	0	3	0	0	0	0	1	1	0	0	0	0	0	0	0	0	0	0	0	0	0	0	0	0	0	0	2	0	1	0	0	0	1	0	0	0	0
2011	Kenya	Limuru	Ndeiya	TGC	D	S	0	0	0	0	0	0	0	0	0	0	0	0	0	0	0	0	0	0	0	0	0	0	0	0	0	0	0	0	0	0	2	0	2	0	0	0	0	0	0	0	0	0	0
2011	Kenya	Limuru	Ndeiya	TGC	D	M	0	0	0	0	0	0	0	2	0	0	0	0	0	0	0	0	0	0	0	0	0	0	0	0	0	0	0	0	N/O	0	0	0	1.5	0	0	0	0	0	1	0	0	0	0
2011	Kenya	Limuru	Ndeiya	TGC	D	M	0	0	0	0	0	0	0	1	0	0	0	0	0	0	0	0	0	0	0	0	0	0	0	0	0	0	N/O	0	0	0	0	0	2.5	0	0	0	0	0	1	0	0	0	0
2011	Kenya	Limuru	Ndeiya	TGC	D	S	0	0	0	0	0	0	0	2	0	0	0	0	0	0	0	0	0	0	0	0	0	0	0	0	0	0	0	2	0	0	0	0	2	0	0	0	0	0	1	0	0	0	0
2011	Kenya	Limuru	Ndeiya	TGC	D	M	0	0	0	0	0	0	0	1	0	0	0	0	0	0	2	2	0	0	0	0	0	0	0	1	1	0	0	0	0	0	3	0	2	0	0	0	0	0	0	0	0	0	0
2011	Kenya	Limuru	Ndeiya	TGC	D	M	0	0	0	0	0	0	0	1	0	0	0	0	2	1	0	0	0	0	0	0	0	0	0	0	0	0	0	2	0	0	0	0	1.5	0	1	0	0	0	0	0	0	0	0
2011	Kenya	Limuru	Ndeiya	F	D	M	2	1	0	0	0	0	0	0	0	0	0	0	0	0	0	0	0	0	0	0	0	0	0	0	0	0	0	0	0	0	0	0	2	0	0	0	0	0	0	0	0	0	0
2011	Pakistan	North	Mardan	TGC	D	S	0	0	0	0	0	0	0	2	0	0	0	0	0	0	0	0	1	2	1	0	0	0	0	0	0	0	0	0	0	0	0	0	2	0	0	0	0	0	0	0	0	0	0
2011	Pakistan	North	Mardan	TGC	D	M	0	0	0	0	0	0	0	1	0	0	0	0	0	0	0	0	2	2	1	0	0	1	1	0	0	0	0	0	0	0	0	0	1.5	0	0	0	0	0	2	0	0	1	0
2011	Pakistan	North	Mardan	TGC	D	M	0	0	0	N/O	0	2	1	3	0	0	0	0	0	0	0	0	0	0	0	0	0	2	3	0	0	0	0	0	0	0	0	0	2	0	0	0	0	0	0	0	0	0	0
2011	Pakistan	North	Mardan	TGC	D	M	2	1	1	0	0	0	1	2	0	0	0	0	0	0	0	0	0	2	2	0	0	0	0	0	0	0	0	N/O	0	0	N/O	N/O	1.5	0	1	0	0	0	0	0	0	0	0
2011	Pakistan	North	Mardan	TGC	D	S	0	0	0	0	0	0	0	1	0	0	0	0	0	0	0	0	0	1	1	0	0	0	0	1	1	0	0	0	0	0	0	0	1	0	0	0	0	0	2	0	0	0	0
2011	Pakistan	North	Mardan	TGC	H	S	0	0	N/O	0	0	0	1	3	0	0	0	0	1	1	0	0	0	1	1	0	0	2	1	0	0	0	0	0	0	0	0	0	1	0	0	0	0	0	2	1	1	1	0
2011	Pakistan	North	Mardan	TGC	H	S	0	1	N/O	0	0	0	1	3	0	0	0	0	0	0	0	0	0	N/O	0	2	1	2	1	0	0	N/O	0	2	0	0	N/O	0	1.5	0	0	0	0	0	2	1	1	1	0
2011	Pakistan	North	Mardan	TGC	D	S	0	0	0	0	0	0	0	0	0	0	0	0	0	0	0	0	1	0	0	0	0	0	0	0	0	0	0	0	0	0	0	0	2	0	0	0	0	0	0	0	0	0	0
2011	Pakistan	North	Mardan	TGC	D	S	0	0	0	0	0	1	0	0	0	0	0	0	0	0	0	0	1	0	0	0	0	0	0	0	0	0	0	0	0	0	0	0	3	0	0	0	0	0	2	0	2	1	0
2011	Pakistan	North	Mardan	TGC	D	S	0	0	0	0	0	0	0	0	0	0	0	0	0	0	0	0	0	0	0	0	0	0	0	0	0	0	0	0	0	0	0	0	2	0	0	0	0	0	0	0	2	1	0
2011	Pakistan	North	Mardan	TGC	D	S	0	0	0	0	0	0	0	0	0	0	0	0	0	0	0	0	0	0	0	0	0	0	0	0	0	0	0	0	0	0	0	0	2	0	0	0	0	0	0	0	0	0	0
2011	Pakistan	North	Mardan	TGC	D	S	0	0	0	0	0	0	0	0	0	0	0	0	0	0	0	0	0	0	0	0	0	1	1	2	0	2	0	0	0	0	0	0	1.5	0	0	0	0	0	0	0	0	0	0
2011	Pakistan	North	Mardan	TGC	D	S	0	0	0	1	0	0	0	0	0	0	0	0	0	0	0	0	2	0	0	0	0	0	0	0	0	0	0	0	0	0	0	0	1	0	0	0	0	0	0	0	0	0	0
2011	Pakistan	North	Mardan	TGC	D	M	0	1	0	0	0	0	1	1	0	0	0	0	0	0	0	0	0	1	1	0	0	2	1	0	0	0	0	1	0	0	0	0	1.5	0	0	0	0	0	0	0	0	0	0
2011	Pakistan	North	Mardan	TGC	D	S	2	1	1	0	0	0	0	2	0	0	0	0	0	0	0	0	0	0	0	0	0	1	1	0	0	0	0	0	0	0	0	0	2	0	0	1	0	0	1	0	0	1	0
2011	Pakistan	North	Mardan	TGC	D	S	0	0	0	0	0	0	0	1	0	0	0	0	1	1	0	0	0	0	0	0	0	0	0	0	0	0	0	0	0	0	0	0	2.5	0	0	0	0	0	0	0	0	1	0
2011	Pakistan	North	Mardan	TGC	D	S	0	0	0	0	0	0	0	0	0	0	0	0	0	0	0	0	0	0	0	0	0	0	0	0	0	0	0	0	0	0	3	0	1.5	0	0	0	0	0	0	0	0	0	0
2011	Pakistan	North	Mardan	TGC	D	S	0	1	1	0	0	2	0	1	0	0	0	0	1	1	0	0	1	0	0	0	0	0	0	0	0	0	0	0	0	0	0	0	2	0	0	0	0	0	0	0	0	0	0
2011	Pakistan	North	Mardan	N/O	D	S	0	0	0	0	0	0	0	1	0	0	0	0	0	0	0	0	0	0	0	0	0	0	0	0	0	0	0	0	0	0	0	0	2	0	0	0	0	0	0	0	0	0	0
2011	Pakistan	North	Mardan	TGC	D	M	0	0	0	0	0	0	0	2	0	0	0	0	0	0	0	0	0	0	0	0	0	0	0	0	0	0	0	0	0	0	0	0	2	0	0	0	0	0	0	0	0	0	0
2011	Pakistan	North	Mardan	TGC	D	S	0	0	0	1	0	0	0	2	0	0	0	0	0	0	0	0	0	1	1	0	0	0	0	1	1	0	0	0	0	0	0	0	1	0	0	0	0	0	0	0	2	0	0
2011	Pakistan	North	Mardan	TGC	D	S	0	0	0	0	0	0	0	1	0	0	0	0	0	0	0	0	0	0	0	0	0	0	0	0	0	0	0	0	0	0	0	0	3	0	0	0	0	N/O	0	0	0	0	0
2011	Pakistan	North	Mardan	TGC	D	G	0	0	0	0	0	0	0	3	0	0	0	0	0	0	0	0	0	0	0	0	0	1	1	0	0	0	0	0	0	0	0	0	4	0	0	1	0	0	0	0	1	0	0
2011	Pakistan	North	Mardan	TGC	D	S	0	0	0	0	0	0	0	0	0	0	0	0	0	0	0	0	0	0	0	0	0	0	0	0	0	0	0	0	0	0	0	0	2.5	0	0	0	0	0	0	0	2	0	0
2011	Pakistan	North	Mardan	N/O	D	S	0	0	0	0	0	0	0	1	0	0	0	0	0	0	0	0	1	0	0	0	0	0	0	0	0	0	0	0	0	0	2	0	2	0	0	1	0	0	0	1	2	0	0
2011	Pakistan	North	Mardan	TGC	D	S	0	0	0	0	0	0	0	1	0	0	0	0	0	0	0	0	1	0	0	0	0	0	0	0	0	0	0	0	0	0	0	0	2.5	0	0	0	0	0	0	0	0	0	0
2011	Pakistan	North	Mardan	TGC	D	S	0	0	0	0	0	0	1	1	2	0	0	0	0	0	0	0	0	0	0	0	0	0	0	0	0	0	0	0	0	0	0	0	2.5	0	0	0	0	0	0	0	0	0	0
2011	Pakistan	North	Mardan	TGC	H	M	2	0	N/O	0	0	0	0	3	0	0	0	0	2	0	0	0	1	0	0	0	0	0	0	0	0	0	0	0	0	0	0	0	2	0	0	0	0	0	0	0	2	0	0
2011	Pakistan	North	Mardan	TGC	D	S	0	0	0	0	0	0	0	1	0	0	0	0	0	0	0	0	0	0	0	0	0	0	0	0	0	0	0	0	0	0	0	0	2	0	0	0	0	0	0	0	0	0	0
2011	Pakistan	North	Mardan	TGC	D	S	0	0	1	0	0	0	0	1	0	0	0	0	0	0	0	0	1	0	0	0	0	1	1	0	0	0	0	0	0	0	0	0	2.5	0	0	0	0	0	0	0	0	0	0
2011	Pakistan	North	Mardan	TGC	D	S	0	0	0	0	0	0	1	2	0	0	0	0	0	0	0	0	0	0	0	0	0	1	1	0	0	0	0	0	0	0	0	0	2.5	0	0	0	0	0	0	0	1	2	0
2011	Pakistan	North	Mardan	TGC	D	S	0	0	0	0	0	0	1	2	0	0	0	0	0	0	0	0	0	0	0	0	0	1	1	0	0	0	0	0	0	0	0	0	1.5	0	0	0	0	0	0	0	0	2	0
2011	Pakistan	North	Mardan	TGC	D	S	0	0	0	0	0	0	0	3	0	0	0	0	0	0	0	0	1	0	0	0	0	1	1	0	0	0	0	0	0	0	0	0	1.5	0	0	0	0	0	0	0	0	0	0
2011	Pakistan	North	Mardan	TGC	D	S	0	0	0	0	0	2	0	0	0	0	0	0	0	0	0	0	0	0	0	0	0	0	0	0	0	0	0	0	0	0	0	0	2	0	0	0	0	2	0	0	0	0	0
2011	Afghanistan	Herat	Enjil	Ag	D	S	0	0	0	0	0	0	0	0	0	0	0	0	1	1	0	0	0	0	0	0	0	1	1	0	0	1	1	0	0	0	0	0	2	0	0	0	0	0	1	1	0	0	0
2011	Pakistan	North	Mardan	TGC	D	S	0	0	1	0	0	0	0	0	0	0	0	0	0	0	0	0	0	0	0	0	0	0	0	0	0	0	0	0	0	0	0	0	2.5	0	0	0	0	0	1	0	1	0	0
2011	Pakistan	North	Mardan	TGC	D	S	2	0	0	0	0	1	0	3	0	0	0	0	0	0	0	0	1	0	0	0	0	2	1	0	0	0	0	0	0	0	0	1	1.5	0	0	0	0	0	0	0	0	2	2
2011	Pakistan	North	Mardan	TGC	D	S	0	0	0	0	0	2	0	0	0	0	0	0	0	0	0	0	0	0	0	0	0	0	0	0	0	0	0	0	0	0	0	0	2.5	0	0	0	0	0	1	0	0	2	0
2011	Kenya	Limuru	Ndeiya	TGC	D	M	0	0	0	0	0	0	0	2	2	0	0	0	0	0	0	0	0	0	0	0	0	0	0	0	0	0	0	0	0	0	2	0	1.5	0	0	0	1	1	0	0	0	0	0
2011	Kenya	Limuru	Ndeiya	TGC	D	M	0	0	0	0	0	0	0	1	0	0	0	0	0	0	0	0	0	0	0	0	0	0	0	0	0	0	0	0	0	0	0	0	2	0	0	0	0	0	0	0	0	0	0
2011	Kenya	Limuru	Ndeiya	TGC	D	M	0	0	0	0	0	0	0	3	0	0	0	0	0	0	0	0	0	0	0	0	0	0	0	0	0	0	0	0	0	0	0	0	2	0	0	0	0	0	2	0	0	0	0
2011	Kenya	Limuru	Ndeiya	TGC	D	M	0	0	0	0	0	0	0	1	0	0	0	0	0	0	0	0	1	0	0	0	0	0	0	0	0	0	0	0	0	0	0	0	2	0	0	0	0	0	0	0	0	0	0
2011	Kenya	Limuru	Ndeiya	TGP	D	S	0	1	0	0	0	0	0	1	0	0	0	0	N/O	N/O	0	0	0	0	0	0	0	0	0	0	0	0	0	0	0	0	0	1	2	0	0	0	0	0	1	0	0	0	0
2011	Kenya	Limuru	Ndeiya	TGC	D	M	0	0	0	0	0	0	0	1	0	0	0	0	1	1	0	0	0	0	0	0	0	0	0	0	0	0	0	0	0	0	2	0	2	0	1	0	0	0	1	0	0	0	0
2011	Kenya	Limuru	Ndeiya	TGC	D	S	0	0	0	0	0	0	0	3	0	0	0	0	0	0	0	0	0	0	0	0	0	0	0	0	0	0	0	0	0	0	0	0	2	0	1	0	0	0	1	0	0	0	0
2011	Kenya	Limuru	Ndeiya	TGC	D	M	0	0	0	0	0	0	0	3	0	0	0	0	0	0	0	0	0	0	0	0	0	0	0	0	0	0	0	0	0	1	0	0	1.5	0	1	0	0	0	1	0	0	0	0
2011	Kenya	Limuru	Ndeiya	TGC	D	S	0	0	0	0	0	0	0	0	0	0	0	0	0	0	0	0	0	0	0	0	0	0	0	0	0	0	0	0	0	0	2	1	2	0	0	0	0	0	1	0	0	0	0
2011	Kenya	Limuru	Ndeiya	TGC	D	M	0	0	0	0	0	0	0	2	0	0	0	0	0	0	0	0	0	0	0	0	0	0	0	0	0	0	0	0	0	0	2	0	2	0	0	0	0	0	2	0	0	0	0
2011	Kenya	Limuru	Ndeiya	TGC	D	M	2	1	0	0	0	0	0	2	0	0	0	0	0	0	0	0	0	0	0	0	0	0	0	0	0	2	0	0	1	0	0	0	2.5	0	0	0	0	0	1	0	0	0	0
2011	Kenya	Limuru	Ndeiya	TGC	D	S	0	0	0	0	0	0	0	0	0	0	0	0	0	0	0	0	0	0	0	0	0	0	0	0	0	0	0	0	0	0	3	0	2	0	0	0	1	2	1	0	0	0	0
2011	Kenya	Limuru	Ndeiya	TGC	D	M	0	0	0	0	0	0	0	0	0	0	0	0	0	0	0	0	0	0	0	0	0	0	0	0	0	0	0	0	0	0	0	0	2	0	0	0	0	0	1	0	0	0	0
2011	Kenya	Limuru	Ndeiya	TGC	D	M	0	0	0	0	0	0	0	1	0	0	0	0	0	0	0	0	0	0	0	0	0	0	0	0	0	0	0	0	0	0	0	0	2.5	0	0	0	0	0	0	0	0	0	0
2011	Kenya	Limuru	Ndeiya	TGC	D	M	0	0	0	0	0	0	0	1	0	0	0	0	0	0	0	0	0	0	0	0	0	0	0	0	0	0	0	0	0	0	0	0	2	0	1	0	0	0	1	0	0	0	0
2011	Kenya	Limuru	Ndeiya	TGC	D	M	0	1	0	0	0	0	0	1	0	0	0	0	0	0	0	0	0	0	0	0	0	0	0	0	0	0	0	0	0	0	0	0	3	0	0	0	0	0	1	0	0	0	0
2011	Kenya	Limuru	Ndeiya	TGC	D	S	2	1	0	0	0	0	0	0	0	0	0	0	0	0	0	0	0	0	0	0	0	0	0	0	0	0	0	0	0	0	0	0	1.5	0	0	0	0	0	1	0	0	0	0
2011	Kenya	Limuru	Ndeiya	TGC	D	M	0	0	0	0	0	0	0	2	0	0	0	0	0	0	0	0	0	0	0	0	0	0	0	0	0	0	0	0	0	0	2	0	2	0	1	0	0	0	1	0	0	0	0
2011	Kenya	Limuru	Ndeiya	TGC	D	M	0	0	0	0	0	0	0	1	0	0	0	0	0	0	0	0	0	0	0	0	0	0	0	0	0	0	0	0	0	0	0	0	2.5	0	1	0	0	0	0	0	0	0	0
2011	Kenya	Limuru	Ndeiya	F	D	S	2	1	0	0	0	0	0	0	0	0	0	0	0	0	0	0	0	0	0	0	0	0	0	0	0	0	0	0	0	0	0	0	2	0	0	0	0	0	0	0	0	0	0
2011	Kenya	Limuru	Ndeiya	TGC	D	S	0	0	0	0	0	0	0	1	0	0	0	0	0	0	0	0	0	0	0	0	0	0	0	0	0	0	0	0	0	0	0	0	2.5	0	0	0	0	0	0	0	0	0	0
2011	Kenya	Limuru	Ndeiya	TGC	D	M	0	0	0	0	0	0	0	2	0	0	0	0	0	0	0	0	0	0	0	0	0	0	0	0	0	0	0	0	0	0	2	0	1.5	0	1	0	0	0	1	0	0	0	0
2011	Kenya	Limuru	Ndeiya	TGC	D	M	0	0	0	0	0	0	0	2	0	0	0	0	0	0	0	0	0	0	0	0	0	0	0	0	0	0	0	0	0	0	0	0	2.5	0	1	0	0	0	2	0	0	0	0
2011	Kenya	Limuru	Ndeiya	TGC	D	M	0	0	0	0	0	0	0	1	0	0	0	0	0	0	0	0	0	0	0	0	0	0	0	0	0	0	0	0	0	0	0	0	3	0	1	0	1	2	0	0	0	0	0
2011	Kenya	Limuru	Ndeiya	F	D	M	2	0	0	0	0	0	0	0	0	0	0	0	0	0	0	0	0	0	0	0	0	0	0	0	0	0	0	0	0	0	0	0	2	0	0	0	0	0	0	0	0	0	0
2011	Kenya	Limuru	Ndeiya	TGC	D	S	2	1	0	0	0	0	0	0	0	0	0	0	0	0	0	0	0	0	0	0	0	0	0	0	0	0	0	0	0	0	0	0	2	0	1	0	0	0	0	0	0	0	0
2011	Kenya	Limuru	Ndeiya	TGC	D	M	0	0	0	0	0	0	0	1	0	0	0	0	0	0	0	0	0	0	0	0	0	0	0	0	0	0	0	0	0	0	0	0	2.5	0	0	1	0	0	1	0	0	0	0
2011	Kenya	Limuru	Ndeiya	TGC	D	M	0	0	0	0	0	0	0	2	0	0	0	0	0	0	0	0	0	0	0	0	0	0	0	0	0	0	0	0	0	0	0	2	2.5	0	1	0	0	0	1	0	0	0	0
2011	Kenya	Limuru	Ndeiya	TGC	D	S	0	0	0	0	0	0	0	0	0	0	0	0	0	0	0	0	0	0	0	0	0	0	0	0	0	0	0	0	0	0	0	0	2	0	0	0	0	0	1	0	0	0	0
2011	Kenya	Limuru	Ndeiya	TGC	D	S	0	0	0	0	0	0	0	1	0	0	0	0	0	0	0	0	0	0	0	0	0	0	0	0	0	0	0	0	0	0	3	0	2.5	0	0	0	0	0	0	0	0	0	0
2011	Kenya	Limuru	Ndeiya	TGC	D	M	0	1	0	0	0	0	0	2	0	0	0	0	0	0	0	0	0	0	0	0	0	0	0	0	N/O	0	0	0	0	0	0	1	2.5	0	0	0	0	0	0	0	0	0	0
2011	Kenya	Limuru	Ndeiya	TGC	D	M	0	0	0	0	0	0	0	3	0	0	0	0	0	0	0	0	0	0	0	0	0	0	0	0	0	0	0	0	0	0	0	0	2	0	1	0	0	0	1	0	0	0	0
2011	Kenya	Limuru	Ndeiya	TGC	D	S	0	0	0	0	0	0	0	2	0	0	0	0	0	0	0	0	0	0	0	0	0	0	0	0	0	0	0	0	0	0	0	0	2	0	1	0	0	0	1	0	0	0	0
2011	Kenya	Limuru	Ndeiya	TGC	D	M	0	0	0	0	0	0	0	2	0	0	0	0	0	0	0	0	0	0	0	0	0	0	0	0	0	0	0	0	0	0	0	0	2	0	0	0	0	0	1	0	0	0	0
2011	Kenya	Limuru	Ndeiya	TGC	D	S	0	1	0	0	0	0	0	1	0	0	0	0	0	0	0	0	0	0	0	0	0	0	0	0	0	0	0	0	0	0	0	0	2.5	0	0	0	0	0	1	0	0	0	0
2011	Kenya	Limuru	Ndeiya	TGC	D	M	0	0	0	0	0	0	0	1	0	0	0	0	0	0	0	0	0	0	0	0	0	0	0	0	0	0	0	0	0	0	0	0	2.5	0	0	0	1	2	0	0	0	0	0
2011	Kenya	Limuru	Ndeiya	TGC	D	M	0	1	0	0	0	0	0	1	0	0	0	0	0	0	0	0	0	0	0	0	0	0	0	0	0	0	0	0	0	0	0	2	2.5	0	0	0	0	0	1	0	0	0	0
2011	Kenya	Limuru	Ndeiya	TGC	D	M	0	0	0	0	0	0	0	2	0	0	0	0	0	0	0	0	0	0	0	0	0	0	0	0	0	0	0	0	0	1	2	0	1.5	0	0	0	0	0	1	0	0	0	0
2011	Kenya	Limuru	Ndeiya	TGC	D	M	0	1	0	0	0	0	0	0	0	0	0	0	0	0	0	0	0	0	0	0	0	0	0	0	0	0	0	0	0	0	0	0	2	0	1	0	0	0	1	1	0	0	0
2011	Kenya	Limuru	Ndeiya	TGC	D	S	2	1	0	0	0	0	N/O	N/O	0	0	0	0	0	0	0	0	0	0	0	0	0	0	0	0	0	0	0	0	0	0	3	N/O	1.5	0	1	1	0	0	1	0	1	0	0
2011	Kenya	Limuru	Ndeiya	TGC	D	M	1	1	0	0	0	0	0	3	0	0	0	0	0	0	0	0	0	0	0	0	0	0	0	0	0	0	0	0	0	0	0	0	2	2	1	0	1	2	1	0	0	0	0
2011	Kenya	Limuru	Nderu	TGC	D	M	2	0	0	0	0	0	0	1	0	0	0	0	0	0	0	0	0	0	0	0	0	0	0	0	0	0	0	0	0	0	0	0	2	0	1	0	1	1	0	0	0	0	0
2011	Kenya	Limuru	Nderu	TGC	D	M	0	0	0	0	0	0	1	1	0	0	0	0	0	0	0	0	0	0	0	0	0	0	0	0	0	0	0	0	0	0	0	1	1.5	0	1	0	0	0	0	0	0	0	0
2011	Kenya	Limuru	Nderu	TGC	D	M	0	0	0	0	0	0	0	1	0	0	0	0	0	0	0	0	0	0	0	0	0	0	0	0	0	0	0	0	0	0	0	0	1.5	0	0	0	0	0	1	0	0	0	0
2011	Kenya	Limuru	Nderu	TGC	D	M	2	1	0	0	0	0	0	3	0	0	0	0	1	1	0	0	0	2	0	0	0	0	0	0	0	0	0	0	0	0	0	0	1.5	0	0	0	0	0	0	0	0	0	0
2011	Kenya	Limuru	Nderu	TGC	D	S	0	0	0	0	0	0	0	0	0	0	0	0	0	0	0	0	0	0	0	0	0	0	0	0	0	0	0	0	0	0	4	0	2.5	0	1	0	0	0	0	0	0	0	1
2011	Kenya	Limuru	Nderu	TGC	D	S	0	0	0	0	0	0	1	0	0	0	0	0	0	0	0	0	0	0	0	0	0	0	0	0	0	0	0	0	0	0	0	0	1	0	0	0	0	0	0	0	0	0	0
2011	Kenya	Limuru	Nderu	TGC	D	S	0	0	0	0	0	0	0	0	0	0	0	0	0	0	0	0	0	0	0	0	0	0	0	0	0	0	0	0	0	0	0	0	1.5	0	0	0	0	0	1	0	0	0	0
2011	Kenya	Limuru	Nderu	TGC	D	M	2	0	0	1	0	0	1	1	0	0	0	0	0	0	0	0	0	0	0	0	0	0	0	0	0	0	0	0	0	0	4	0	1.5	0	0	0	0	0	2	1	0	0	0
2011	Kenya	Limuru	Nderu	TGC	D	M	0	0	0	0	1	0	0	2	0	0	0	0	0	0	0	0	0	0	0	0	0	0	0	0	0	0	0	0	0	0	2	0	2	0	1	0	0	0	0	0	0	0	0
2011	Kenya	Limuru	Nderu	TGC	D	S	0	0	0	0	0	0	0	2	0	0	0	0	1	2	0	0	0	0	0	0	0	0	0	0	0	2	0	0	0	0	2	0	1.5	0	1	0	1	1	1	0	0	0	0
2011	Kenya	Limuru	Nderu	TGC	D	M	0	1	0	0	0	0	0	1	0	0	0	0	0	0	0	0	0	0	0	0	0	0	0	0	0	0	0	0	0	0	0	0	2	0	0	0	0	0	1	0	0	0	0
2011	Kenya	Limuru	Nderu	TGC	D	M	0	0	0	0	0	0	0	0	0	0	0	0	0	0	0	0	0	0	0	0	0	0	0	0	0	0	0	0	0	0	2	0	2	0	0	0	0	0	0	0	0	0	0
2011	Kenya	Limuru	Nderu	TGC	D	M	0	0	0	0	0	0	0	3	0	0	0	0	1	1	0	0	0	0	0	0	0	0	0	0	0	0	0	0	0	0	0	0	2	0	0	0	0	0	2	0	0	0	0
2011	Kenya	Limuru	Nderu	TGC	D	S	0	0	0	1	0	0	0	1	0	0	0	0	0	0	0	0	0	0	0	0	0	0	0	0	0	0	0	0	0	0	0	0	2	0	0	0	0	0	0	0	0	0	0
2011	Kenya	Limuru	Nderu	TGC	D	M	0	0	0	0	0	0	0	0	0	0	0	0	0	0	0	0	0	0	0	0	0	0	0	0	0	0	0	0	0	0	2	0	1.5	0	0	0	0	0	0	0	0	0	0
2011	Kenya	Limuru	Nderu	TGC	D	M	0	0	0	0	0	0	1	1	0	0	0	0	0	0	0	0	0	0	0	0	0	0	0	0	0	0	0	0	0	0	2	0	1.5	0	0	0	0	0	2	0	0	0	0
2011	Kenya	Limuru	Nderu	F	D	S	0	0	0	0	0	0	0	0	0	0	0	0	0	0	0	0	0	0	0	0	0	0	0	0	0	0	0	0	0	0	0	0	2	0	0	0	0	0	0	0	0	0	0
2011	Kenya	Limuru	Nderu	F	D	M	0	0	0	0	0	0	0	0	0	0	0	0	0	0	0	0	0	0	0	0	0	0	0	0	0	0	0	0	0	0	2	0	2	0	1	0	0	0	1	0	0	0	0
2011	Kenya	Limuru	Nderu	TGC	D	M	0	1	1	0	0	0	0	3	0	0	0	0	0	0	0	0	0	0	0	0	0	0	0	0	0	0	0	0	0	0	0	0	1.5	0	1	0	1	1	0	0	0	0	0
2011	Kenya	Limuru	Nderu	TGC	D	S	2	1	1	0	0	0	0	1	0	0	0	0	0	0	0	0	0	0	0	0	0	0	0	0	0	0	0	0	0	0	0	0	2.5	0	0	0	0	0	0	0	0	0	0
2011	Kenya	Limuru	Nderu	TGC	D	S	0	0	0	1	0	0	0	1	0	0	0	0	0	0	0	0	0	0	0	0	0	0	0	2	0	0	0	0	0	0	0	0	2.5	0	0	0	0	0	0	0	0	0	0
2011	Kenya	Limuru	Nderu	TGC	D	M	0	1	0	0	0	0	0	1	0	0	0	0	1	1	0	0	0	0	0	0	0	0	0	0	0	0	0	0	0	0	0	0	2.5	0	0	0	0	0	0	0	0	0	1
2011	Kenya	Limuru	Nderu	TGC	D	M	0	0	0	1	0	0	0	1	0	0	0	0	0	0	0	0	0	0	0	0	0	0	0	0	0	0	0	0	0	0	0	0	2	0	1	0	1	1	1	0	0	0	0
2011	Kenya	Limuru	Nderu	TGC	D	S	0	0	0	0	0	0	0	3	0	0	0	0	1	1	0	0	0	0	0	0	0	0	0	0	0	0	0	0	0	0	0	0	1.5	0	0	0	0	0	0	0	0	0	0
2011	Kenya	Limuru	Nderu	TGC	D	S	0	0	0	0	0	0	0	3	0	0	0	0	0	0	0	0	0	0	0	0	0	0	0	0	0	0	0	0	1	0	4	0	2	0	0	0	0	0	0	0	0	0	0
2011	Kenya	Limuru	Nderu	TGC	D	M	0	0	0	0	1	0	0	2	0	0	0	0	0	0	0	0	0	0	0	0	0	0	0	0	0	0	0	0	0	0	3	0	2	0	1	0	0	0	1	0	0	0	0
2011	Kenya	Limuru	Nderu	TGC	D	S	0	1	0	1	0	0	0	0	0	0	0	0	0	0	0	0	0	0	0	0	0	0	0	0	0	0	0	0	0	0	0	0	2.5	0	1	0	0	0	0	0	0	0	0
2011	Kenya	Limuru	Nderu	TGC	D	S	0	1	0	0	0	0	0	2	0	0	0	0	0	0	0	0	0	0	0	0	0	0	0	0	0	0	0	0	0	0	0	0	1.5	0	0	0	0	0	1	0	0	0	0
2011	Kenya	Limuru	Nderu	TGC	D	M	0	0	0	0	0	0	0	3	0	0	0	0	2	0	0	0	0	0	0	0	0	0	0	0	0	0	0	0	0	0	3	0	2	0	1	0	0	0	0	0	0	0	0
2011	Kenya	Limuru	Nderu	F	D	M	0	1	1	0	0	0	0	0	0	0	0	0	0	0	0	0	0	0	0	0	0	0	0	0	0	0	0	0	0	0	4	0	2.5	0	0	0	0	0	1	0	0	0	0
2011	Kenya	Limuru	Nderu	TGC	D	S	0	0	0	0	0	0	0	2	0	0	0	0	0	0	0	0	2	0	0	0	0	0	0	0	0	0	0	0	0	0	3	0	1.5	0	0	0	0	0	0	0	0	0	0
2011	Kenya	Limuru	Nderu	TGC	D	M	0	0	0	0	0	0	0	3	0	0	0	0	0	0	0	0	0	0	0	0	0	0	0	0	0	0	0	0	0	0	3	0	2	0	0	0	0	0	2	0	0	0	0
2011	Kenya	Limuru	Nderu	TGC	D	S	0	0	0	0	0	0	0	0	0	0	0	0	0	0	0	0	0	0	0	0	0	0	0	0	0	0	0	0	0	0	0	0	2	0	1	0	0	0	0	0	0	0	0
2011	Kenya	Limuru	Nderu	TGC	D	S	0	0	0	0	0	0	0	1	0	0	0	0	0	0	0	0	0	0	0	0	0	0	0	0	0	0	0	0	0	0	0	0	2	0	0	0	0	0	1	0	0	0	0
2011	Kenya	Limuru	Nderu	TGC	D	M	0	1	0	1	0	0	0	3	0	0	0	0	0	0	0	0	0	0	0	0	0	0	0	0	0	0	0	0	0	0	0	2	2	0	0	0	0	0	1	0	0	0	0
2011	Kenya	Limuru	Nderu	TGC	D	S	0	0	0	0	0	0	0	3	0	0	0	0	0	0	2	0	0	0	0	0	0	0	0	2	2	0	0	0	0	0	0	1	2	0	1	0	0	0	1	0	0	0	0
2011	Kenya	Limuru	Nderu	TGC	D	M	0	0	0	0	0	0	0	2	0	0	0	0	0	0	0	0	0	0	0	0	0	0	0	0	0	2	1	0	0	0	0	0	1.5	0	0	0	0	0	0	0	0	0	0
2011	Kenya	Limuru	Nderu	TGC	D	M	0	0	0	1	0	0	2	2	0	0	0	0	0	0	0	0	0	0	0	0	0	0	0	0	0	0	0	0	0	0	0	0	2	0	1	0	0	0	1	0	0	0	0
2011	Kenya	Limuru	Nderu	TGC	D	M	0	0	0	0	0	0	0	2	0	0	0	0	0	0	0	0	0	0	0	0	0	0	0	0	0	0	0	0	0	0	0	2	2	0	1	0	0	0	0	0	0	0	0
2011	Kenya	Limuru	Nderu	TGC	D	M	0	0	0	0	0	0	0	0	0	0	0	0	0	0	0	0	0	0	0	0	0	0	0	0	0	0	0	0	0	0	0	0	2	0	0	0	0	0	0	0	0	0	0
2011	Kenya	Limuru	Nderu	TGC	D	S	0	0	0	0	0	0	0	1	2	0	0	0	0	0	0	0	0	0	0	0	0	0	0	0	0	0	0	0	0	0	0	0	2.5	0	0	0	0	0	1	0	0	0	0
2011	Kenya	Limuru	Nderu	TGC	D	M	0	0	0	1	0	0	0	1	0	0	0	0	2	0	0	0	0	0	0	0	0	0	0	0	0	0	0	0	0	0	2	0	1.5	0	1	0	0	0	1	0	0	0	0
2011	Kenya	Limuru	Nderu	TGC	D	S	0	0	0	0	0	0	0	2	2	0	0	0	2	0	0	0	2	0	0	0	0	0	0	0	0	2	0	0	0	0	2	0	2	0	1	0	0	0	1	0	0	0	0
2011	Kenya	Limuru	Nderu	TGC	D	S	0	0	0	0	0	0	0	1	0	0	0	0	0	0	0	0	0	0	0	0	0	0	0	0	0	0	0	0	0	0	0	0	1.5	0	1	0	0	0	0	1	0	0	0
2011	Kenya	Limuru	Nderu	TGC	D	M	0	0	0	0	0	0	0	1	0	0	0	0	0	0	0	0	0	0	0	0	0	0	0	0	0	0	0	0	0	0	0	0	2	0	1	0	0	0	1	0	0	0	0
2011	Kenya	N/Oirobi	Githunguri	TGC	D	S	0	0	0	0	0	0	0	1	0	0	0	0	0	0	0	0	0	0	0	0	0	0	0	0	0	0	0	0	0	0	0	0	2	0	1	0	0	0	0	0	0	0	0
2011	Kenya	N/Oirobi	Githunguri	TGC	D	S	0	1	0	0	0	0	0	2	0	0	0	0	0	0	0	0	0	1	1	0	0	0	0	0	0	2	0	0	0	1	0	1	2	0	1	0	1	2	1	0	0	0	0
2011	Kenya	N/Oirobi	Githunguri	TGC	D	M	0	1	0	0	0	0	0	3	0	0	0	0	0	0	0	0	0	0	0	0	0	0	0	0	0	0	0	0	0	0	0	0	2.5	0	1	1	1	1	0	0	0	0	0
2011	Kenya	N/Oirobi	Githunguri	TGC	D	S	0	0	0	0	0	0	1	0	0	0	0	0	0	0	0	0	0	0	0	0	0	0	0	0	0	0	0	0	0	1	2	0	1.5	0	1	0	0	0	0	0	0	0	0
2011	Kenya	N/Oirobi	Githunguri	TGC	D	S	2	0	0	0	0	0	0	0	0	0	0	0	0	0	0	0	0	0	0	0	0	0	0	0	0	0	0	0	0	0	0	0	2	0	0	0	0	0	0	0	0	0	0
2011	Kenya	N/Oirobi	Githunguri	TGC	D	S	0	1	0	0	0	0	0	1	0	0	2	2	0	0	0	0	0	0	0	0	0	0	0	0	0	0	0	2	1	0	3	0	2	0	0	0	1	2	0	0	0	0	0
2011	Kenya	N/Oirobi	Githunguri	TGC	D	S	0	0	0	0	0	0	0	2	0	0	0	0	0	0	0	0	0	0	0	0	0	0	0	0	0	0	0	0	0	0	1	0	2.5	0	1	0	1	1	1	0	0	0	0
2011	Kenya	N/Oirobi	Githunguri	TGC	D	S	0	0	0	1	0	0	0	1	0	0	0	0	0	0	0	0	0	0	0	0	0	0	0	0	0	0	0	0	0	0	2	0	2	0	1	0	0	0	0	0	0	0	0
2011	Kenya	N/Oirobi	Githunguri	TGC	D	S	2	1	0	0	0	0	0	0	2	0	2	3	1	1	0	0	0	2	2	2	3	1	1	2	3	2	1	2	0	0	3	2	1.5	0	1	1	0	0	2	0	0	0	0
2011	Kenya	N/Oirobi	Githunguri	TGC	D	M	0	0	0	0	0	0	0	2	0	0	0	0	0	0	0	0	0	0	0	0	0	0	0	0	0	0	0	0	0	0	3	1	2.5	0	1	0	0	0	1	0	0	0	0
2011	Kenya	N/Oirobi	Githunguri	TGC	D	M	0	0	1	0	0	0	0	1	0	0	0	0	0	0	0	0	0	0	0	0	0	0	0	0	0	0	0	0	0	0	0	0	3	0	0	0	0	N/O	0	0	0	0	0
2011	Kenya	N/Oirobi	Githunguri	TGC	D	M	0	0	1	0	0	0	0	1	0	0	0	0	2	0	0	0	0	2	0	0	0	0	0	0	0	0	0	2	1	0	4	0	2	0	1	0	0	0	0	0	0	0	0
2011	Kenya	N/Oirobi	Githunguri	TGC	D	M	0	0	0	0	0	0	0	0	0	0	2	0	0	0	0	0	0	0	0	0	0	0	0	0	0	0	0	0	0	0	0	0	2	0	0	0	0	0	0	0	0	0	0
2011	Kenya	N/Oirobi	Githunguri	TGC	D	S	0	0	0	0	0	0	0	1	0	0	1	1	0	0	0	0	0	0	0	0	0	0	0	0	0	0	0	2	1	0	4	0	2	0	1	0	1	1	0	0	0	0	0
2011	Kenya	N/Oirobi	Githunguri	TGC	D	S	0	0	0	1	0	0	0	2	0	0	0	0	0	0	0	0	0	0	0	0	0	0	0	0	0	0	0	0	0	0	0	0	3	0	1	0	0	0	1	0	0	0	0
2011	Kenya	N/Oirobi	Githunguri	TGC	D	S	0	0	0	0	0	0	0	1	0	0	2	1	1	2	0	0	0	1	1	0	0	0	0	2	0	0	0	0	0	0	3	0	2	0	1	0	1	3	0	0	0	0	0
2011	Kenya	N/Oirobi	Githunguri	TGC	D	M	0	0	1	0	0	0	0	2	0	0	0	0	0	0	0	0	0	0	0	0	0	0	0	0	0	0	0	0	0	0	0	0	2	0	1	1	1	3	0	0	0	0	0
2011	Kenya	N/Oirobi	Githunguri	F	D	S	0	0	0	0	0	0	0	0	0	0	0	0	0	0	0	0	0	0	0	0	0	0	0	0	0	0	0	0	0	0	0	0	2.5	0	0	0	0	0	0	0	0	0	0
2011	Kenya	N/Oirobi	Githunguri	TGC	D	S	0	1	0	0	0	0	0	1	2	0	2	0	0	0	0	0	0	0	0	0	0	0	0	0	0	1	2	0	1	0	3	1	2.5	0	1	1	1	3	0	0	0	0	0
2011	Kenya	N/Oirobi	Githunguri	TGC	D	S	0	0	0	0	0	0	0	1	0	0	2	0	0	0	0	0	0	0	0	1	1	0	0	0	0	0	0	0	0	0	0	2	2.5	0	1	0	0	0	0	0	0	0	0
2011	Kenya	N/Oirobi	Githunguri	TGC	D	S	0	0	0	0	0	0	0	2	0	0	0	0	0	0	0	0	0	0	0	0	0	0	0	0	0	0	0	0	0	0	0	0	1.5	0	0	0	0	0	1	0	0	0	0
2011	Kenya	N/Oirobi	Ruai	TGC	D	S	0	0	0	0	0	0	0	2	2	0	2	0	0	0	0	0	0	2	0	0	0	0	0	1	1	2	0	0	0	0	3	0	2	0	1	0	1	2	1	0	1	0	0
2011	Kenya	N/Oirobi	Ruai	TGC	D	S	0	0	0	1	0	0	1	3	0	0	2	1	0	0	2	0	0	2	0	0	0	0	0	2	1	0	0	2	0	0	3	0	1.5	0	1	1	1	2	0	0	0	0	0
2011	Kenya	N/Oirobi	Ruai	TGC	D	G	0	1	0	0	0	0	0	2	0	0	0	0	0	0	0	0	0	0	0	0	0	0	0	0	0	0	0	0	0	0	3	0	2.5	0	1	0	1	2	1	0	0	0	0
2011	Kenya	N/Oirobi	Ruai	TGC	D	M	0	1	0	0	0	0	0	3	0	0	0	0	2	0	0	0	0	0	0	0	0	0	0	0	0	0	0	0	0	0	4	0	2	0	1	1	1	2	0	0	0	0	0
2011	Kenya	N/Oirobi	Ruai	F	D	M	0	0	0	0	0	0	0	0	0	0	0	0	0	0	0	0	0	0	0	0	0	0	0	0	0	0	0	0	0	0	4	0	2	0	0	0	0	0	0	0	0	0	0
2011	Kenya	N/Oirobi	Ruai	TGC	D	S	0	0	0	0	0	0	0	1	0	0	2	0	0	0	0	0	0	2	0	0	0	0	0	0	0	0	0	0	0	0	0	N/O	3	0	0	0	0	0	0	0	0	0	0
2011	Kenya	N/Oirobi	Ruai	TGC	D	M	2	1	1	0	0	0	0	0	0	0	0	0	0	0	0	0	0	0	0	0	0	0	0	0	0	0	0	0	0	1	0	1	2	0	0	0	0	0	1	0	0	0	0
2011	Kenya	N/Oirobi	Ruai	TGC	D	S	0	0	0	0	0	0	0	2	0	0	2	0	0	0	0	0	0	0	0	0	0	0	0	0	0	0	0	2	0	0	0	1	2.5	0	1	0	1	1	1	0	0	0	0
2011	Kenya	N/Oirobi	Ruai	TGC	D	S	0	0	0	0	0	0	0	1	0	0	2	1	0	0	0	0	1	1	0	0	0	0	0	0	0	0	0	0	0	0	0	1	3	0	1	0	1	1	0	0	0	0	0
2011	Kenya	N/Oirobi	Ruai	TGC	D	S	0	1	1	0	0	0	0	0	0	0	2	0	2	1	0	0	0	2	0	0	0	0	0	2	3	0	0	0	0	0	3	0	2.5	0	1	0	0	0	1	0	0	0	0
2011	Kenya	N/Oirobi	Ruai	TGC	D	S	0	0	0	0	0	0	0	1	0	0	2	1	0	0	0	0	0	0	0	0	0	0	0	0	0	0	0	0	0	0	3	1	2.5	0	1	0	0	0	0	0	0	1	0
2011	Kenya	N/Oirobi	Ruai	TGC	D	S	0	0	0	0	0	0	0	0	0	0	0	0	0	0	0	0	0	0	0	0	0	0	0	0	0	0	0	0	0	0	0	0	3	0	0	0	0	0	0	0	0	0	0
2011	Kenya	N/Oirobi	Ruai	TGC	D	M	0	0	0	0	0	0	0	0	0	0	2	1	0	0	0	0	0	0	0	0	0	0	0	0	0	0	0	0	0	0	0	0	3	0	1	0	0	0	0	0	0	0	0
2011	Kenya	N/Oirobi	Ruai	TGC	D	G	0	0	0	0	0	0	0	1	0	0	2	0	0	0	0	0	0	0	0	0	0	0	0	0	0	0	0	0	0	0	3	0	1.5	0	1	0	1	3	0	0	0	0	0
2011	Kenya	N/Oirobi	Ruai	TGC	D	M	0	0	0	0	0	0	0	0	0	0	0	0	0	0	0	0	0	0	0	0	0	0	0	0	0	0	0	0	0	0	0	0	2.5	0	0	0	0	0	0	0	0	0	0
2011	Kenya	N/Oirobi	Ruai	TGC	D	M	0	0	0	0	0	0	0	2	0	0	0	0	1	1	0	0	0	0	0	0	0	0	0	0	0	0	0	0	0	0	3	N/O	3.5	0	1	0	1	1	0	0	0	0	0
2011	Kenya	N/Oirobi	Kamulu	TGC	D	S	0	0	0	0	0	0	0	1	0	0	1	1	1	1	0	0	0	0	0	0	0	0	0	0	0	1	1	0	0	0	0	2	2	0	1	0	1	2	0	0	0	0	0
2011	Kenya	N/Oirobi	Kamulu	TGC	D	S	0	0	0	0	0	0	0	1	0	0	0	0	0	0	0	0	0	0	0	0	0	0	0	0	0	0	0	0	0	0	3	0	1.5	0	1	0	1	2	0	0	0	0	0
2011	Kenya	N/Oirobi	Kamulu	TGC	D	M	0	0	0	0	0	0	0	2	0	0	0	0	0	0	0	0	0	0	0	0	0	0	0	0	0	0	0	0	0	0	0	1	1.5	0	1	0	1	1	0	0	0	0	0
2011	Kenya	N/Oirobi	Kamulu	TGC	D	M	0	0	0	0	0	0	0	1	0	0	2	1	0	0	0	0	0	0	0	0	0	0	0	0	0	0	0	0	0	0	3	0	3	0	1	1	1	2	0	0	0	0	0
2011	Kenya	N/Oirobi	Kamulu	TGC	D	S	0	0	0	0	0	0	0	0	0	0	0	0	0	0	0	0	0	0	0	0	0	0	0	0	0	0	0	0	0	0	3	0	2.5	0	0	0	0	0	0	0	0	0	0
2011	Kenya	N/Oirobi	Kamulu	TGC	D	S	0	0	0	0	0	0	0	0	0	0	2	0	0	0	0	0	0	2	0	0	0	0	0	0	0	0	0	0	0	0	0	0	1.5	0	1	0	1	1	0	0	0	0	0
2011	Kenya	N/Oirobi	Kamulu	TGC	D	S	2	1	0	0	0	0	0	1	0	0	0	0	0	0	0	0	0	0	0	0	0	0	0	0	0	0	0	0	0	0	0	0	1.5	0	1	0	0	0	0	0	0	0	0
2011	Kenya	N/Oirobi	Kamulu	TGC	D	S	0	0	0	1	0	0	0	0	0	0	0	0	0	0	0	0	0	0	0	0	0	0	0	0	0	0	0	0	0	0	3	N/O	2	0	1	0	0	0	1	0	0	0	0
2011	Kenya	N/Oirobi	Kamulu	TGC	D	S	0	0	0	0	0	0	0	1	0	0	2	0	0	0	0	0	0	2	0	0	0	0	0	2	0	0	0	0	0	0	3	0	1.5	0	1	0	0	0	1	0	0	0	0
2011	Kenya	N/Oirobi	Kamulu	TGC	D	S	2	0	0	0	0	0	0	3	0	0	2	3	0	0	0	0	0	2	2	0	0	0	0	0	0	0	0	2	0	0	3	N/O	1.5	0	1	0	1	3	0	0	0	0	0
2011	Afghanistan	Herat	Enjil	Ag	D	S	2	0	0	1	0	0	0	0	0	0	0	0	0	0	0	0	0	0	0	0	0	0	0	0	0	0	0	0	0	1	0	0	4	0	0	0	0	0	0	0	2	0	0
2011	Afghanistan	Herat	Enjil	Ag	D	S	0	0	0	0	0	0	0	0	0	0	0	0	0	0	0	0	0	0	0	0	0	0	0	0	0	0	0	0	0	0	0	0	1	0	0	1	0	0	0	0	1	0	0
2011	Afghanistan	Herat	Enjil	Ag	D	S	0	0	0	0	0	0	0	0	1	1	0	0	0	0	0	0	1	1	1	0	0	2	0	0	0	0	0	0	0	0	0	0	2.5	0	0	0	0	0	0	0	0	0	0
2011	Afghanistan	Herat	Enjil	Ag	D	S	0	0	0	1	0	0	0	0	0	0	0	0	0	0	0	0	0	0	0	0	0	0	0	0	0	0	0	0	0	0	0	0	2	0	0	0	0	0	1	0	2	0	0
2011	Kenya	N/Oirobi	Kamulu	TGC	D	S	0	1	0	0	0	0	0	1	1	1	2	1	2	1	0	0	0	0	0	0	0	0	0	0	0	0	0	1	0	0	3	0	2	0	1	0	0	0	0	0	0	0	0
2011	Kenya	N/Oirobi	Kamulu	TGC	D	S	0	0	0	0	0	0	0	0	0	0	0	0	0	0	0	0	0	0	0	0	0	0	0	0	0	0	0	0	0	0	3	0	2	0	0	0	0	0	0	0	0	0	0
2011	Kenya	N/Oirobi	Kamulu	TGC	D	S	0	0	0	0	0	0	0	0	0	0	0	0	0	0	0	0	0	1	3	0	0	0	0	0	0	2	0	0	0	0	0	N/O	1.5	0	1	0	0	0	0	0	0	0	0
2011	Kenya	N/Oirobi	Kamulu	TGC	D	S	0	0	0	1	0	0	0	3	0	0	0	0	2	1	0	0	0	0	0	0	0	0	0	0	0	0	0	0	0	0	0	0	2	0	1	0	1	2	1	0	0	0	0
2011	Kenya	N/Oirobi	Kamulu	TGC	D	M	0	0	0	0	0	0	0	1	0	0	0	0	0	0	0	0	0	0	0	0	0	0	0	1	1	0	0	0	0	0	3	0	2.5	0	1	0	0	0	0	0	0	0	0
2011	Kenya	N/Oirobi	Kamulu	TGC	D	M	0	0	0	1	0	0	0	1	0	0	0	0	2	1	0	0	0	2	1	2	1	0	0	1	1	2	0	2	0	0	4	0	1.5	0	1	0	0	0	0	0	0	0	0
2011	Kenya	N/Oirobi	Kamulu	TGC	D	S	0	0	0	0	0	0	0	2	0	0	0	0	0	0	0	0	0	0	0	0	0	0	0	0	0	0	0	0	0	0	3	0	2.5	0	1	1	1	2	0	0	0	0	0
2011	Kenya	N/Oirobi	Kamulu	TGC	D	S	0	0	0	0	0	0	0	0	0	0	0	0	2	0	0	0	0	2	1	0	0	0	0	0	0	0	0	0	0	0	0	0	2	0	1	0	1	1	0	0	0	0	0
2011	Kenya	N/Oirobi	Kamulu	F	D	M	0	0	0	0	0	0	0	0	0	0	0	0	0	0	0	0	0	0	0	0	0	0	0	0	0	0	0	0	0	0	3	0	2.5	0	0	0	1	1	0	0	0	0	0
2011	Kenya	N/Oirobi	Kamulu	F	D	M	0	0	0	0	0	0	0	0	0	0	0	0	0	0	0	0	0	0	0	0	0	0	0	0	0	0	0	0	0	0	3	0	2	0	0	0	1	2	0	0	0	0	0
2011	Kenya	N/Oirobi	Kamulu	TGC	D	M	0	0	0	0	0	0	0	1	0	0	0	0	0	0	0	0	0	0	0	0	0	0	0	0	0	0	0	0	0	0	3	1	2	0	0	0	0	0	0	0	0	0	0
2011	Kenya	N/Oirobi	Kamulu	F	D	M	2	0	0	0	0	0	0	0	0	0	0	0	0	0	0	0	0	0	0	0	0	0	0	0	0	0	0	0	0	0	0	0	2	0	0	0	0	0	0	0	0	0	0
2011	Kenya	Mwea	Thiba	TGC	D	S	0	0	0	0	0	0	0	0	0	0	0	0	0	0	0	0	0	0	0	0	0	0	0	0	0	0	0	0	0	1	0	0	2.5	0	1	0	1	3	1	0	0	0	0
2011	Kenya	Mwea	Thiba	TGC	D	S	2	1	0	0	0	0	0	1	0	0	0	0	0	0	0	0	0	1	1	0	0	0	0	0	0	0	0	2	0	0	0	1	2	0	1	0	0	0	0	0	0	0	0
2011	Kenya	Mwea	Thiba	TGC	D	S	2	0	0	0	0	0	0	1	0	0	0	0	0	0	0	0	0	0	0	0	0	0	0	1	1	0	0	0	0	0	0	0	1.5	0	1	1	0	0	0	0	0	0	0
2011	Kenya	Mwea	Thiba	TGC	D	S	0	0	0	0	0	0	0	3	0	0	0	0	0	0	0	0	0	0	0	0	0	0	0	0	0	0	0	0	0	0	0	0	2.5	0	0	0	0	0	0	0	0	0	0
2011	Kenya	Mwea	Thiba	TGC	D	M	2	1	1	0	0	0	0	1	0	0	0	0	0	0	0	0	0	0	0	0	0	0	0	0	0	0	0	0	0	0	0	0	2.5	0	0	0	0	0	0	0	0	0	0
2011	Kenya	Mwea	Thiba	TGC	D	S	0	0	0	0	0	0	0	0	0	0	0	0	0	0	0	0	0	0	0	2	0	1	1	2	1	0	0	0	0	0	0	0	2.5	0	0	0	1	1	0	1	0	0	0
2011	Kenya	Mwea	Thiba	TGC	D	S	0	0	0	0	0	0	0	0	0	0	0	0	0	0	0	0	0	0	0	1	1	0	0	2	2	0	0	0	0	0	0	0	2	0	1	0	1	3	0	0	0	0	0
2011	Kenya	Mwea	Thiba	TGC	D	S	0	0	0	2	0	0	0	2	0	0	0	0	0	0	0	0	0	1	1	1	1	0	0	2	0	0	0	0	0	0	0	0	2	0	1	0	0	0	0	0	0	0	0
2011	Kenya	Mwea	Thiba	TGC	D	S	0	0	0	0	0	0	0	2	0	0	0	0	0	0	0	0	0	N/O	0	0	0	0	0	1	1	0	0	0	0	0	0	0	2	0	1	0	1	1	0	0	0	0	0
2011	Kenya	Mwea	Thiba	TGC	D	S	0	0	0	0	0	0	N/O	2	0	0	0	0	0	0	0	0	1	2	0	0	0	0	0	0	0	0	0	0	0	0	0	0	2	0	1	0	1	1	0	0	0	0	0
2011	Kenya	Mwea	Thiba	TGC	D	M	0	0	0	0	0	0	0	0	0	0	0	0	0	0	0	0	0	0	0	0	0	0	0	0	0	0	0	0	0	0	0	0	2.5	0	0	0	0	0	0	0	0	0	0
2011	Kenya	Mwea	Thiba	TGC	D	M	0	1	0	0	0	0	0	2	0	0	0	0	0	0	0	0	0	0	0	0	0	0	0	0	0	0	0	0	0	0	0	0	2	0	1	0	0	0	0	0	0	0	0
2011	Kenya	Mwea	Thiba	TGC	D	S	0	0	0	0	0	0	0	1	0	0	0	0	0	0	0	0	0	0	0	0	0	0	0	0	0	0	0	0	0	0	0	0	2	0	1	0	1	2	0	0	0	0	0
2011	Kenya	Mwea	Thiba	TGC	D	S	0	0	0	0	0	0	0	1	0	0	0	0	0	0	0	0	0	0	0	0	0	0	0	0	0	0	0	0	0	0	0	0	2.5	0	1	0	0	0	0	0	0	0	0
2011	Kenya	Mwea	Thiba	TGC	D	S	0	0	0	0	0	0	0	3	0	0	0	0	0	0	0	0	0	2	0	0	0	0	0	2	0	0	0	0	0	0	0	N/O	2.5	0	1	0	1	1	0	1	0	0	0
2011	Kenya	Mwea	Thiba	TGC	D	S	0	1	0	0	0	0	0	2	2	2	0	0	0	0	0	0	0	2	0	0	0	0	0	2	0	0	0	N/O	0	0	N/O	N/O	1.5	0	0	1	1	1	1	0	0	0	0
2011	Kenya	Mwea	Thiba	TGC	D	M	0	1	0	1	0	0	0	3	0	0	0	0	0	0	0	0	0	0	0	0	0	0	0	0	0	0	0	2	0	0	0	1	2	0	0	1	0	0	1	0	0	0	0
2011	Kenya	Mwea	Thiba	TGC	D	S	0	1	0	0	0	0	0	3	0	0	0	0	0	0	0	0	0	1	1	0	0	0	0	0	0	0	0	2	0	0	0	1	2	0	0	1	1	1	1	0	0	0	0
2011	Kenya	Mwea	Thiba	TGC	D	S	0	1	0	0	0	0	0	1	2	0	0	0	0	0	0	0	0	0	0	0	0	0	0	0	0	0	0	0	0	0	0	1	2.5	0	0	0	0	0	2	0	0	0	0
2011	Kenya	Mwea	Thiba	TGC	D	S	0	1	0	0	0	0	0	0	0	0	0	0	0	0	0	0	0	0	0	2	1	0	0	0	0	0	0	0	0	0	0	0	2	0	0	0	0	0	1	0	0	0	0
2011	Kenya	Mwea	Thiba	TGC	D	S	0	0	0	0	0	0	0	2	0	0	0	0	1	2	0	0	0	0	0	1	2	0	0	0	0	0	0	2	1	1	0	1	2.5	0	0	0	0	0	2	0	0	0	0
2011	Kenya	Mwea	Thiba	TGC	D	S	0	1	1	0	0	0	0	2	0	0	0	0	0	0	0	0	0	0	0	2	0	0	0	1	1	0	0	0	0	0	0	0	2	0	1	0	0	0	0	0	0	0	0
2011	Kenya	Mwea	Thiba	TGC	D	S	0	1	0	1	0	0	0	1	0	0	0	0	0	0	0	0	0	0	0	0	0	0	0	0	0	2	0	0	0	0	0	0	2.5	0	0	0	0	0	0	0	0	0	0
2011	Kenya	Mwea	Thiba	TGC	D	S	2	0	0	0	0	0	0	1	2	0	2	0	0	0	2	1	2	0	0	2	0	0	0	1	2	0	0	0	0	0	0	0	2	0	1	0	0	0	1	2	1	0	0
2011	Kenya	Mwea	Thiba	TGC	D	S	0	1	0	0	0	0	0	0	1	1	0	0	0	0	0	0	0	0	0	0	0	0	0	0	0	0	0	0	0	0	0	0	2	0	1	0	0	0	0	0	0	0	0
2011	Kenya	Mwea	Thiba	TGC	D	S	0	0	0	0	0	0	0	2	0	0	0	0	1	2	0	0	0	1	1	0	0	0	0	0	0	0	0	0	0	0	0	0	2	0	1	1	0	0	1	0	0	0	0
2011	Kenya	Mwea	Thiba	TGC	D	S	0	0	0	0	0	0	0	2	2	0	0	0	0	0	0	0	0	0	0	0	0	0	0	0	0	1	1	0	0	0	0	0	2	0	1	0	1	1	1	0	0	0	0
2011	Kenya	Mwea	Thiba	TGC	D	S	2	0	0	0	0	0	0	2	0	0	0	0	0	0	0	0	0	0	0	0	0	0	0	2	1	1	1	0	0	0	0	0	2.5	0	0	0	1	1	1	0	0	0	0
2011	Kenya	Mwea	Thiba	TGC	D	S	0	0	0	0	0	0	0	1	0	0	0	0	0	0	0	0	0	0	0	0	0	0	0	2	0	0	0	0	0	0	0	0	2	0	0	0	0	0	0	0	0	0	0
2011	Kenya	Mwea	Thiba	TGC	D	M	0	0	0	0	0	0	0	0	0	0	0	0	0	0	0	0	0	0	0	0	0	0	0	0	0	0	0	0	0	0	0	0	2.5	0	1	0	0	0	0	0	0	0	0
2011	Kenya	Mwea	Thiba	TGC	D	M	0	0	0	0	0	0	0	0	0	0	0	0	0	0	0	0	0	0	0	0	0	0	0	0	0	0	0	0	0	1	2	0	1.5	0	0	0	0	0	0	0	0	0	0
2011	Kenya	Mwea	Thiba	TGC	D	S	0	0	0	0	0	0	0	1	0	0	1	1	0	0	0	0	0	0	0	1	2	0	0	1	2	1	2	0	0	0	0	0	2	0	1	0	0	0	0	0	0	0	0
2011	Kenya	Mwea	Thiba	TGC	D	S	0	1	0	0	0	0	0	0	2	0	0	0	0	0	0	0	0	0	0	0	0	0	0	0	0	0	0	0	0	1	0	0	2	0	0	0	0	0	0	0	0	0	0
2011	Kenya	Mwea	Thiba	TGC	D	S	0	0	0	0	0	0	0	2	0	0	0	0	0	0	0	0	0	0	0	0	0	0	0	2	1	2	0	0	0	1	0	0	2.5	0	1	0	1	1	0	0	0	0	0
2011	Kenya	Mwea	Thiba	TGC	D	S	2	1	1	0	0	0	0	1	0	0	0	0	0	0	0	0	0	0	0	0	0	0	0	0	0	0	0	0	0	0	2	0	2	0	1	0	1	1	0	0	0	0	0
2011	Kenya	Mwea	Thiba	TGC	D	S	0	0	0	1	0	0	0	2	0	0	0	0	0	0	0	0	0	2	1	0	0	0	0	0	2	1	0	0	0	0	0	0	1.5	0	1	0	0	0	1	0	0	0	0
2011	Kenya	Mwea	Thiba	TGC	D	S	0	0	0	0	0	0	0	3	0	0	0	0	0	0	0	0	0	0	0	0	0	0	0	0	0	0	0	0	0	0	0	0	2	0	0	0	1	2	1	0	0	0	0
2011	Kenya	Mwea	Thiba	TGC	D	S	0	0	0	0	0	0	0	2	0	0	0	0	0	0	0	0	0	0	0	0	0	0	0	0	0	0	0	0	0	0	0	0	2.5	0	0	0	1	2	0	0	0	0	0
2011	Kenya	Mwea	Thiba	TGC	D	S	0	1	1	2	0	0	0	1	0	0	0	0	0	0	0	0	0	1	1	0	0	0	0	0	2	1	0	0	0	0	3	0	2	0	1	0	0	0	0	0	0	0	0
2011	Kenya	Mwea	Thiba	TGC	D	S	0	0	0	0	0	0	0	2	0	0	0	0	0	0	0	0	0	0	0	0	0	0	0	0	0	0	0	0	0	0	0	0	2.5	0	0	0	1	2	0	0	0	0	0
2011	Kenya	Mwea	Thiba	TGC	D	S	0	0	0	2	0	0	0	1	2	1	0	0	1	2	0	0	0	0	0	0	0	0	0	N/O	N/O	0	0	0	0	0	0	2	2	0	0	0	0	0	0	1	0	0	0
2011	Kenya	Mwea	Thiba	TGC	D	S	0	0	0	0	0	0	0	2	0	0	0	0	0	0	0	0	0	0	0	0	0	0	0	0	0	0	0	0	0	0	3	0	3	0	1	0	1	3	0	0	0	0	0
2011	Kenya	Mwea	Thiba	TGC	D	M	0	0	0	0	0	0	0	0	0	0	0	0	0	0	1	1	0	0	0	0	0	0	0	0	0	1	1	0	0	0	0	0	2.5	0	1	0	0	0	0	0	0	0	0
2011	Kenya	Mwea	Thiba	TGC	D	S	0	0	0	0	0	0	0	1	0	0	0	0	0	0	0	0	0	0	0	0	0	0	0	2	1	0	0	0	0	0	0	0	2.5	0	0	0	1	1	0	0	0	0	0
2011	Kenya	Mwea	Thiba	TGC	D	S	0	0	0	0	0	0	0	1	0	0	0	0	0	0	0	0	0	0	0	0	0	0	0	0	0	0	0	0	0	0	0	0	2.5	0	0	0	0	0	0	0	0	0	0
2011	Kenya	Mwea	Thiba	TGC	D	S	0	0	0	0	0	0	0	2	0	0	0	0	0	0	0	0	0	2	0	0	0	0	0	0	0	0	0	0	0	0	0	0	2.5	0	1	1	1	2	0	0	0	0	0
2011	Kenya	Mwea	Thiba	TGC	D	S	0	0	0	0	0	0	0	2	0	0	0	0	0	0	0	0	0	0	0	0	0	0	0	2	0	0	0	0	0	0	0	0	3	0	0	0	0	0	1	1	0	0	0
2011	Kenya	Mwea	Thiba	TGC	D	S	0	1	0	0	0	0	0	3	0	0	1	1	0	0	0	0	0	1	1	0	0	0	0	1	1	0	0	0	1	0	0	0	2.5	0	1	1	0	0	0	0	0	0	0
2011	Kenya	Mwea	Thiba	TGC	D	S	0	0	0	0	0	0	0	2	0	0	0	0	0	0	0	0	0	0	0	0	0	0	0	0	0	0	0	0	0	0	0	0	2.5	0	1	0	0	0	0	0	0	0	0
2011	Kenya	Mwea	Thiba	TGC	D	S	0	0	0	1	0	0	0	3	2	0	0	0	0	0	N/O	0	0	1	1	0	0	0	0	0	0	1	1	2	0	0	0	0	2	0	1	1	0	0	0	0	0	0	0
2011	Kenya	Mwea	Thiba	TGC	D	S	0	0	1	1	0	0	0	2	0	0	0	0	2	0	0	0	0	0	0	0	0	0	0	0	0	0	0	0	0	0	0	0	2	0	1	0	0	0	0	0	0	0	0
2011	Kenya	Mwea	Thiba	TGC	D	S	0	1	0	0	0	0	0	2	0	0	0	0	1	2	0	0	0	0	0	0	0	0	0	2	1	2	1	0	0	0	3	0	2	0	1	0	0	0	0	0	0	2	0
2011	Kenya	Mwea	Thiba	TGC	D	S	0	1	0	1	0	0	0	2	0	0	0	0	0	0	0	0	0	1	1	0	0	0	0	2	1	2	1	0	0	0	0	0	1.5	0	0	0	0	0	0	0	0	0	0
2011	Kenya	Mwea	Thiba	TGC	D	S	0	0	0	0	0	0	0	1	0	0	0	0	0	0	0	0	0	0	0	0	0	0	0	2	0	0	0	0	0	0	0	0	2.5	0	0	0	0	0	1	0	0	0	0
2011	Kenya	Mwea	Thiba	TGC	D	S	0	0	0	2	0	0	0	2	0	0	0	0	0	0	0	0	0	0	0	0	0	0	0	0	0	0	0	0	0	0	0	0	2.5	0	0	0	1	1	1	0	0	0	0
2011	Kenya	Mwea	Thiba	TGC	D	S	0	0	0	0	0	0	0	3	0	0	0	0	1	2	0	0	0	2	1	0	0	0	0	2	0	1	2	1	0	0	0	1	2.5	0	1	0	0	0	0	1	0	0	0
2011	Kenya	Mwea	Thiba	TGC	D	S	0	0	1	0	0	0	0	2	0	0	0	0	0	0	0	0	0	0	0	0	0	0	0	0	0	0	0	0	0	0	0	1	2	0	0	0	0	0	1	0	0	0	0
2011	Kenya	Mwea	Thiba	TGC	D	S	0	1	0	0	0	0	0	1	0	0	0	0	0	0	0	0	0	2	0	0	0	0	0	0	0	2	1	2	0	1	0	1	2	0	0	0	1	1	0	0	0	0	0
2011	Kenya	Mwea	Thiba	TGC	D	M	0	0	0	0	0	0	0	2	0	0	0	0	0	0	0	0	1	2	0	0	0	0	0	2	0	0	0	1	0	0	0	1	2	0	0	0	0	0	1	0	0	0	0
2011	Kenya	Mwea	Thiba	TGC	D	S	0	0	0	0	0	0	0	2	0	0	0	0	0	0	0	0	0	0	0	0	0	0	0	2	0	0	0	0	0	0	0	0	2.5	0	0	0	0	0	0	0	0	0	0
2011	Kenya	Mwea	Thiba	TGC	D	S	0	0	0	0	0	0	0	1	0	0	0	0	1	1	0	0	0	0	0	0	0	0	0	2	0	0	0	0	0	0	0	0	2	0	1	0	0	0	0	0	0	0	0
2011	Kenya	Mwea	Thiba	TGC	D	S	0	0	0	0	0	0	0	0	0	0	0	0	0	0	0	0	0	1	1	0	0	0	0	0	0	0	0	0	0	0	0	1	2	0	1	0	0	0	1	0	0	0	0
2011	Kenya	Mwea	Thiba	TGC	D	S	2	0	0	0	0	0	0	2	0	0	0	0	0	0	0	0	0	2	0	0	0	2	0	2	0	0	0	0	0	0	0	0	2	0	1	0	0	0	1	0	0	0	0
2011	Kenya	Mwea	Thiba	TGC	D	S	0	0	0	0	0	0	0	0	0	0	0	0	0	0	0	0	0	0	0	0	0	0	0	0	0	0	0	0	0	0	0	0	2	0	1	0	0	0	1	0	0	0	0
2011	Kenya	Mwea	Thiba	TGC	D	S	0	0	0	0	0	0	0	1	0	0	0	0	0	0	0	0	0	0	0	0	0	0	0	0	0	0	0	0	0	0	0	1	2	0	1	0	1	1	0	0	0	0	0
2011	Kenya	Mwea	Thiba	TGC	D	S	0	0	0	2	0	0	0	2	0	0	0	0	1	1	0	0	0	2	0	0	0	0	0	2	1	0	0	0	0	0	0	0	2.5	0	1	0	0	0	0	0	0	0	0
2011	Kenya	Mwea	Thiba	TGC	D	S	2	1	0	0	0	0	0	1	0	0	0	0	0	0	0	0	0	0	0	0	0	0	0	2	0	0	0	0	0	0	3	0	2.5	0	1	0	0	0	0	0	0	0	0
2011	Kenya	Mwea	Thiba	TGC	D	S	0	1	0	0	0	0	0	3	0	0	0	0	0	0	0	0	0	1	2	0	0	0	0	2	0	0	0	2	0	0	0	0	1.5	0	1	0	0	0	1	0	0	0	0
2011	Kenya	Mwea	Thiba	TGC	D	S	0	0	0	0	0	0	0	1	0	0	2	0	0	0	0	0	0	1	1	0	0	0	0	0	0	0	0	0	0	0	0	0	2	0	1	0	1	1	0	1	0	0	0
2011	Kenya	Mwea	Thiba	TGC	D	S	0	0	0	1	0	0	0	2	2	0	0	0	0	0	0	0	0	0	0	0	0	1	1	0	0	0	0	2	0	0	0	0	2	0	1	0	0	0	1	0	1	0	2
2011	Kenya	Mwea	Thiba	TGC	D	S	0	1	0	0	0	0	0	2	0	0	0	0	0	0	0	0	0	0	0	2	1	0	0	2	1	1	1	0	0	N/O	0	0	2.5	0	1	0	1	1	0	0	1	0	0
2011	Kenya	Mwea	Thiba	TGC	D	S	0	0	0	0	0	0	0	2	0	0	0	0	0	0	0	0	0	0	0	0	0	0	0	2	0	0	0	0	0	0	0	0	1.5	0	0	0	0	0	0	0	0	0	0
2011	Kenya	Mwea	Thiba	TGC	D	S	0	0	0	0	0	0	0	0	1	1	0	0	0	0	0	0	0	0	0	0	0	0	0	2	0	0	0	0	0	0	0	0	2	0	0	0	0	0	0	0	0	0	0
2011	Kenya	Mwea	Thiba	TGC	D	S	0	1	0	0	0	0	0	2	0	0	0	0	0	0	0	0	0	0	0	0	0	0	0	0	0	0	0	0	0	0	0	1	2	0	0	0	0	0	1	0	0	0	0
2011	Kenya	Mwea	Thiba	TGC	D	S	2	1	1	0	0	0	0	2	0	0	0	0	0	0	0	0	0	0	0	0	0	0	0	0	0	0	0	0	0	0	0	0	2.5	0	0	0	1	1	0	0	0	0	0
2011	Kenya	Mwea	Thiba	TGC	D	S	0	0	0	0	0	0	0	2	0	0	2	0	0	0	0	0	0	0	0	0	0	0	0	0	0	0	0	0	0	0	3	0	2.5	0	1	0	0	0	1	0	0	0	0
2011	Kenya	Mwea	Thiba	TGC	D	S	0	0	0	0	0	0	0	1	0	0	0	0	0	0	0	0	0	0	0	0	0	0	0	0	0	0	0	0	0	0	0	0	2.5	0	0	0	0	0	1	0	0	0	0
2011	Kenya	Mwea	Thiba	TGC	D	S	0	0	0	0	0	0	0	1	0	0	0	0	2	0	0	0	0	0	0	0	0	0	0	2	0	0	0	0	0	0	0	0	1.5	0	0	0	0	0	0	0	0	0	0
2011	Kenya	Mwea	Thiba	TGC	D	S	0	0	0	0	0	0	0	2	0	0	0	0	0	0	0	0	0	0	0	0	0	0	0	0	0	1	2	2	0	0	0	1	2	0	0	0	0	0	0	1	0	0	0
2011	Kenya	Mwea	Rest of Mwea	TGC	D	S	0	0	0	0	0	0	0	3	0	0	0	0	0	0	0	0	0	0	0	0	0	0	0	0	0	0	0	0	0	0	0	1	2	0	0	1	0	0	2	0	0	0	0
2011	Kenya	Mwea	Thiba	TGC	D	M	0	1	0	0	0	0	0	1	2	0	0	0	0	0	0	0	0	0	0	0	0	0	0	0	0	0	0	1	0	0	0	0	2	0	1	0	0	0	1	0	0	0	0
2011	Kenya	Mwea	Rest of Mwea	TGC	D	S	1	1	0	2	0	0	0	3	0	0	0	0	0	0	0	0	0	0	0	1	2	0	0	2	0	2	2	0	1	0	0	0	1.5	0	2	N/O	0	0	2	0	0	0	0
2011	Kenya	Mwea	Thiba	TGC	D	S	0	0	0	0	0	0	0	1	0	0	0	0	0	0	0	0	0	2	0	1	1	0	0	2	0	0	0	0	0	0	0	1	2	0	1	0	1	1	0	0	0	0	0
2011	Kenya	Mwea	Rest of Mwea	TGC	D	M	2	1	0	0	0	0	0	2	0	0	0	0	0	0	0	0	0	0	0	0	0	0	0	0	0	0	0	0	0	0	0	0	2.5	0	0	0	0	0	0	0	0	0	0
2011	Kenya	Mwea	Thiba	TGC	D	S	0	1	0	2	0	0	0	2	0	0	0	0	1	0	0	0	1	0	0	0	0	0	0	2	0	0	0	0	0	1	0	1	2	0	0	0	0	0	2	0	0	0	0
2011	Kenya	Mwea	Rest of Mwea	TGC	D	S	0	0	0	0	0	0	0	1	0	0	0	0	0	0	2	0	2	1	1	2	1	0	0	2	0	0	0	2	0	0	0	0	2	0	1	0	0	0	0	0	0	0	0
2011	Kenya	Mwea	Thiba	TGC	D	S	0	0	0	2	0	0	0	3	0	0	1	1	2	0	1	2	0	0	0	2	0	0	0	1	1	2	0	1	0	0	0	0	2.5	0	1	0	0	0	0	0	0	0	0
2011	Kenya	Mwea	Rest of Mwea	TGC	D	S	0	0	0	0	0	0	0	1	0	0	0	0	2	1	0	0	0	2	1	2	2	0	0	2	2	2	0	0	0	0	0	1	2	0	1	1	0	0	0	0	0	0	0
2011	Kenya	Mwea	Rest of Mwea	TGC	D	S	0	0	0	0	0	0	0	1	0	0	0	0	0	0	0	0	0	0	0	0	0	0	0	0	0	0	0	0	0	0	0	0	2.5	0	1	0	1	1	0	0	0	0	0
2011	Kenya	Mwea	Thiba	TGC	D	S	0	0	0	0	0	0	0	2	1	1	0	0	2	0	0	0	1	2	0	2	1	0	0	2	1	0	0	0	0	1	0	0	2	0	0	0	0	0	0	1	0	0	0
2011	Kenya	Mwea	Thiba	TGC	D	S	0	0	0	0	0	0	0	0	0	0	0	0	0	0	0	0	0	0	0	0	0	0	0	0	0	0	0	0	0	1	0	0	2	0	0	0	0	0	0	0	0	0	0
2011	Kenya	Mwea	Rest of Mwea	TGC	D	S	2	1	0	0	0	0	0	1	2	0	0	0	0	0	0	0	0	0	0	0	0	0	0	0	0	0	0	2	1	0	0	0	2	0	1	0	0	0	0	0	0	0	0
2011	Kenya	Mwea	Rest of Mwea	TGC	D	S	2	0	0	0	0	0	1	1	0	0	0	0	0	0	1	1	0	2	0	0	0	0	0	2	0	0	0	0	0	0	0	0	1.5	0	0	0	1	1	0	0	0	0	0
2011	Kenya	Mwea	Rest of Mwea	TGC	D	S	0	0	0	0	0	0	0	2	0	0	0	0	2	0	0	0	0	2	0	0	0	0	0	2	1	0	0	0	1	0	0	0	2	0	1	0	0	0	0	0	0	0	0
2011	Kenya	Mwea	Rest of Mwea	TGC	D	S	2	0	0	0	0	0	0	1	0	0	0	0	2	0	0	0	0	0	0	2	1	0	0	2	1	0	0	0	0	0	0	0	1.5	0	0	0	0	0	1	0	0	0	0
2011	Kenya	Mwea	Rest of Mwea	TGC	D	S	0	1	0	0	0	0	0	2	0	0	0	0	1	1	0	0	0	2	0	0	0	0	0	0	0	0	0	0	0	0	0	0	2	0	0	0	1	2	1	0	0	0	0
2011	Kenya	Mwea	Tebere	TGC	D	S	0	0	0	0	0	0	0	1	0	0	0	0	0	0	0	0	0	0	0	0	0	0	0	1	1	0	0	0	0	0	0	0	2	0	2	0	0	0	0	0	0	0	0
2011	Kenya	Mwea	Rest of Mwea	TGC	D	S	0	1	1	0	0	0	0	2	0	0	0	0	0	0	0	0	0	1	1	0	0	0	0	1	1	0	0	0	0	0	0	0	2.5	0	1	0	0	0	0	0	0	0	0
2011	Kenya	Mwea	Rest of Mwea	TGC	D	S	0	1	0	0	0	0	0	0	0	0	0	0	0	0	0	0	0	0	0	0	0	0	0	0	0	0	0	0	0	0	3	0	2.5	0	0	0	0	0	0	0	0	0	0
2011	Kenya	Mwea	Rest of Mwea	TGC	D	S	0	0	0	0	0	0	1	2	0	0	2	0	2	0	0	0	0	0	0	0	0	1	2	1	1	0	0	0	0	0	0	0	2	0	1	0	0	0	0	0	0	0	0
2011	Kenya	Mwea	Tebere	TGC	D	S	0	0	0	0	0	0	0	1	0	0	0	0	0	0	0	0	0	2	0	2	0	0	0	1	2	0	0	0	0	0	0	0	2.5	1	0	0	0	0	0	0	0	0	0
2011	Kenya	Mwea	Rest of Mwea	TGC	D	S	0	0	0	0	0	0	N/O	2	0	0	0	0	0	0	0	0	0	0	0	0	0	0	0	0	0	0	0	0	0	0	0	0	2	0	1	0	1	3	0	0	0	0	0
2011	Kenya	Mwea	Rest of Mwea	TGC	D	S	1	1	0	0	0	0	0	2	1	1	0	0	0	0	0	0	0	0	0	1	1	0	0	0	0	1	2	0	1	0	0	0	1.5	0	1	0	1	2	1	0	0	0	0
2011	Kenya	Mwea	Tebere	TGC	D	S	0	0	0	0	0	0	0	2	0	0	0	0	0	0	0	0	0	0	0	0	0	0	0	2	1	0	0	0	0	0	3	N/O	2	1	0	0	0	0	1	0	0	0	0
2011	Kenya	Mwea	Rest of Mwea	TGC	D	S	0	0	0	0	0	0	0	1	0	0	0	0	0	0	0	0	0	0	0	0	0	0	0	1	1	2	0	1	1	0	0	0	2	0	1	1	0	0	0	0	0	0	0
2011	Kenya	Mwea	Rest of Mwea	TGC	D	S	0	1	0	0	0	0	1	2	N/O	N/O	0	0	0	0	0	0	0	0	0	1	1	0	0	1	2	N/O	N/O	0	0	0	0	0	1.5	0	1	0	0	0	0	0	0	0	0
2011	Kenya	Mwea	Rest of Mwea	TGC	D	S	0	1	0	0	0	0	0	3	0	0	0	0	0	0	0	0	0	0	0	0	0	0	0	2	0	0	0	0	1	1	3	0	1.5	0	1	0	1	1	2	0	0	0	0
2011	Kenya	Mwea	Rest of Mwea	TGC	D	S	0	0	0	0	0	0	0	2	0	0	0	0	0	0	0	0	0	0	0	0	0	0	0	0	0	0	0	0	0	0	0	0	2	0	0	0	0	0	2	0	0	0	0
2011	Kenya	Mwea	Rest of Mwea	TGC	D	S	0	1	0	0	0	0	0	2	0	0	0	0	1	2	0	0	0	0	0	0	0	0	0	2	0	1	1	0	0	0	0	0	2	0	1	0	0	0	1	0	0	0	0
2011	Kenya	Mwea	Rest of Mwea	TGC	D	S	0	0	0	0	0	0	1	2	0	0	0	0	2	1	2	0	2	2	0	1	1	0	0	2	1	1	1	0	0	0	0	0	1.5	0	1	0	0	0	0	0	0	0	0
2011	Kenya	Mwea	Rest of Mwea	TGC	D	S	0	1	0	0	0	0	0	3	0	0	0	0	0	0	2	0	0	1	1	0	0	0	0	0	0	0	0	0	0	1	0	1	2.5	0	0	0	0	0	0	0	0	0	0
2011	Kenya	Mwea	Tebere	TGC	D	S	2	1	1	0	0	0	0	2	0	0	0	0	0	0	0	0	0	0	0	0	0	0	0	0	0	0	0	0	0	0	0	0	2.5	0	0	0	1	1	0	0	0	0	0
2011	Kenya	Mwea	Tebere	TGC	D	S	0	0	0	0	0	0	0	1	0	0	2	0	0	0	0	0	0	1	2	0	0	2	3	0	0	0	0	2	0	0	0	0	3	1	0	0	1	2	0	0	0	0	0
2011	Kenya	Mwea	Tebere	TGC	D	S	0	0	0	0	0	0	0	1	0	0	0	0	0	0	0	0	0	0	0	0	0	2	2	0	0	0	0	2	0	0	3	1	2	1	0	0	0	0	0	0	0	0	1
2011	Kenya	Mwea	Tebere	TGC	D	S	0	0	0	0	0	0	0	1	0	0	0	0	0	0	0	0	0	0	0	1	1	0	0	0	0	0	0	0	0	0	0	N/O	3	0	0	0	1	1	0	0	0	0	0
2011	Kenya	Mwea	Tebere	TGC	D	M	0	0	0	0	0	0	0	1	1	1	0	0	0	0	0	0	0	0	0	0	0	2	0	0	0	0	0	0	0	0	0	0	3	0	1	0	0	0	0	0	0	0	0
2011	Kenya	Mwea	Tebere	TGC	D	S	0	0	0	0	0	0	0	3	0	0	0	0	0	0	0	0	0	0	0	0	0	0	0	0	0	0	0	0	0	0	0	N/O	2	0	1	0	1	1	0	0	0	0	0
2011	Kenya	Mwea	Tebere	TGC	D	S	0	0	0	0	0	0	0	1	2	0	0	0	0	0	0	0	0	0	0	0	0	0	0	0	0	0	0	0	0	0	3	0	2.5	0	0	0	0	0	0	1	0	0	0
2011	Kenya	Mwea	Tebere	TGC	D	S	0	0	0	0	0	0	0	0	0	0	0	0	0	0	0	0	0	0	0	0	0	0	0	0	0	0	0	0	0	0	0	0	2	0	0	0	0	0	0	0	0	0	0
2011	Kenya	Mwea	Tebere	TGC	D	S	0	0	0	0	0	0	0	2	0	0	0	0	2	0	0	0	0	0	0	1	1	0	0	2	0	0	0	0	0	0	0	0	1.5	0	1	1	0	0	0	0	0	0	0
2011	Kenya	Mwea	Tebere	TGC	D	M	0	1	1	0	0	0	0	1	0	0	0	0	0	0	0	0	0	0	0	0	0	0	0	1	2	0	0	0	0	0	0	0	2	0	1	0	0	0	0	0	0	0	0
2011	Kenya	Mwea	Tebere	TGC	D	S	0	0	0	0	1	0	0	3	0	0	0	0	1	1	0	0	1	0	0	0	0	0	0	0	0	2	0	0	0	1	3	0	3	0	1	0	1	2	1	0	0	0	0
2011	Kenya	Mwea	Tebere	TGC	D	S	0	0	0	0	0	0	0	1	0	0	0	0	0	0	0	0	0	0	0	0	0	0	0	0	0	0	0	0	0	1	1	1	2	0	0	0	0	0	0	0	0	0	0
2011	Kenya	Mwea	Tebere	TGC	D	S	2	0	0	2	0	0	0	2	1	1	0	0	0	0	0	0	1	1	1	0	0	0	0	1	1	2	0	0	0	0	0	1	2	0	1	0	0	0	0	0	0	0	0
2011	Kenya	Mwea	Tebere	TGC	D	S	0	0	0	0	0	0	0	1	0	0	0	0	0	0	0	0	0	0	0	2	0	0	0	2	0	0	0	0	0	0	0	0	2	0	1	0	0	0	1	0	0	0	0
2011	Kenya	Mwea	Tebere	TGC	D	M	0	0	0	0	0	0	0	3	1	1	0	0	0	0	0	0	0	1	1	0	0	0	0	1	2	0	0	0	0	0	0	0	1.5	0	1	0	0	0	1	0	0	0	0
2011	Kenya	Mwea	Tebere	TGC	D	S	2	0	0	0	0	0	0	2	0	0	0	0	0	0	0	0	0	2	1	0	0	0	0	2	1	0	0	0	0	0	0	1	2	0	1	0	0	0	1	0	0	0	0
2011	Kenya	Mwea	Tebere	TGC	D	M	0	0	0	0	0	0	0	0	0	0	0	0	0	0	0	0	0	1	1	0	0	0	0	0	0	0	0	0	0	0	0	0	2	0	0	0	0	0	0	0	0	0	0
2011	Kenya	Mwea	Tebere	TGC	D	S	0	0	0	0	0	0	0	1	0	0	0	0	0	0	0	0	0	0	0	0	0	0	0	0	0	0	0	0	0	0	0	0	2	0	0	0	0	0	0	0	0	0	0
2011	Kenya	Mwea	Tebere	TGC	D	S	0	0	0	0	0	0	0	2	0	0	0	0	0	0	0	0	0	0	0	0	0	0	0	0	0	0	0	0	0	0	0	0	2	0	1	0	0	0	0	0	0	0	0
2011	Kenya	Mwea	Thiba	TGC	D	S	0	1	0	0	0	0	0	1	0	0	0	0	0	0	0	0	0	0	0	0	0	0	0	2	0	0	0	0	0	0	0	0	2	0	1	0	0	0	1	0	0	0	0
2011	Kenya	Mwea	Tebere	TGC	D	M	0	0	0	0	0	0	0	2	0	0	0	0	0	0	0	0	0	0	0	0	0	0	0	0	0	0	0	0	0	0	0	0	2	0	1	0	0	0	0	0	0	0	0
2011	Kenya	Mwea	Thiba	TGC	D	M	0	0	0	0	0	0	0	2	1	1	0	0	0	0	0	0	0	2	0	0	0	0	0	0	0	2	0	0	1	0	0	0	2.5	0	1	0	0	0	0	0	0	0	0
2011	Kenya	Mwea	Thiba	TGC	D	M	0	0	0	2	0	0	0	3	0	0	0	0	1	1	0	0	0	0	0	0	0	2	0	0	0	0	0	0	0	0	0	0	1.5	0	0	0	1	1	0	0	0	0	0
2011	Kenya	Mwea	Thiba	TGC	D	S	0	0	0	0	0	0	0	1	0	0	0	0	0	0	0	0	0	0	0	0	0	0	0	0	0	0	0	0	0	0	0	0	2.5	0	0	0	0	0	1	0	0	0	0
2011	Kenya	Mwea	Thiba	TGC	N/O	N/O	0	1	0	0	0	0	0	2	0	0	0	0	0	0	0	0	0	0	0	0	0	0	0	0	0	0	0	0	0	0	3	N/O	1.5	0	1	0	0	0	0	0	0	0	0
2011	Kenya	Mwea	Tebere	TGC	D	S	0	0	0	0	0	0	0	2	0	0	0	0	2	1	0	0	0	0	0	2	0	0	0	0	0	2	0	0	0	0	0	1	2.5	0	1	0	0	0	0	0	0	0	0
2011	Kenya	Mwea	Tebere	TGC	D	S	2	0	0	0	0	0	0	2	0	0	0	0	0	0	0	0	0	N/O	0	0	0	0	0	0	0	0	0	0	0	0	3	N/O	1.5	0	0	0	0	0	1	0	0	0	0
2011	Kenya	Mwea	Tebere	TGC	D	S	0	1	0	0	0	0	N/O	N/O	2	0	0	0	N/O	N/O	0	0	0	0	1	1	0	0	0	0	0	1	1	0	0	0	0	N/O	2	0	1	0	1	1	0	0	0	0	0
2011	Kenya	Mwea	Tebere	TGC	D	S	0	0	0	0	0	0	0	2	2	0	0	0	1	1	0	0	0	0	0	0	0	0	0	0	0	0	0	0	0	0	0	0	2.5	0	0	0	0	0	0	0	0	0	0
2011	Kenya	Mwea	Tebere	TGC	D	S	2	1	0	0	0	0	0	2	0	0	0	0	0	0	0	0	0	0	0	2	0	0	0	2	0	0	0	0	0	0	0	0	2.5	0	1	0	1	1	0	0	0	0	0
2011	Kenya	Mwea	Tebere	TGC	D	S	0	0	0	0	0	0	0	1	0	0	0	0	0	0	0	0	0	0	0	0	0	0	0	1	1	0	0	0	0	0	0	0	2	0	1	0	0	0	0	0	0	0	0
2011	Kenya	Mwea	Thiba	TGC	D	S	0	0	0	0	0	0	0	3	0	0	0	0	0	0	0	0	2	0	0	0	0	0	0	0	0	2	1	0	0	0	0	0	1.5	0	1	0	1	3	1	0	0	0	0
2011	Kenya	Mwea	Thiba	TGC	D	M	0	0	0	0	0	0	0	2	0	0	0	0	0	0	0	0	0	0	0	0	0	0	0	0	0	0	0	0	0	0	0	0	2.5	0	1	0	0	0	0	0	0	1	0
2011	Kenya	Mwea	Thiba	TGC	D	S	0	1	0	0	0	0	0	3	0	0	0	0	0	0	0	0	0	1	1	1	1	0	0	0	0	0	0	0	0	0	0	1	2	0	1	0	0	0	2	0	0	0	0
2011	Kenya	Mwea	Thiba	TGC	D	S	0	1	0	0	0	0	1	3	0	0	0	0	0	0	0	0	0	0	0	0	0	0	0	0	0	0	0	0	0	1	0	1	2	0	1	0	1	1	0	0	0	0	0
2011	Kenya	Mwea	Thiba	TGC	D	S	0	0	0	0	0	0	0	1	0	0	0	0	0	0	0	0	0	0	0	0	0	0	0	0	0	0	0	0	0	0	0	1	2	0	0	0	0	0	0	0	0	0	0
2011	Kenya	Mwea	Thiba	TGC	D	G	0	1	0	0	0	0	0	1	0	0	0	0	0	0	0	0	0	0	0	0	0	0	0	0	0	0	0	0	0	0	N/O	N/O	2	0	1	0	1	1	0	0	0	0	0
2011	Kenya	Mwea	Thiba	TGC	D	S	0	0	0	0	0	0	0	2	0	0	0	0	2	0	0	0	0	0	0	0	0	0	0	0	0	0	0	0	0	0	0	0	2	0	0	0	0	0	1	0	0	0	1
2011	Kenya	Mwea	Thiba	TGC	D	M	0	1	0	0	0	0	0	0	0	0	0	0	0	0	0	0	0	0	0	0	0	0	0	0	0	0	0	0	0	0	3	0	2	0	1	0	0	0	0	0	0	0	0
2011	Kenya	Mwea	Thiba	TGC	D	M	0	1	0	0	0	0	0	0	2	0	0	0	0	0	0	0	0	0	0	0	0	0	0	0	0	0	0	0	0	0	0	0	2	0	0	0	0	0	1	0	0	0	0
2011	Kenya	Mwea	Thiba	TGC	D	S	0	1	0	0	0	0	0	3	2	0	0	0	0	0	0	0	0	2	0	1	1	0	0	0	0	0	0	0	0	0	0	0	1.5	0	1	0	0	0	1	0	0	0	0
2011	Kenya	Mwea	Tebere	TGC	D	S	0	0	0	0	0	0	0	2	0	0	0	0	1	1	0	0	0	0	0	0	0	0	0	1	1	0	0	0	0	0	0	0	1.5	0	1	0	0	0	0	0	0	0	0
2011	Kenya	Mwea	Tebere	TGC	D	S	0	0	0	0	0	0	0	1	0	0	0	0	0	0	0	0	0	2	0	0	0	0	0	0	0	0	0	0	0	0	0	0	2	0	0	0	0	0	0	0	0	0	0
2011	Kenya	Mwea	Tebere	TGC	D	S	0	0	0	0	0	0	0	0	0	0	0	0	0	0	0	0	0	0	0	0	0	2	0	0	0	0	0	0	0	0	0	0	2	0	0	0	0	0	0	1	0	0	0
2011	Kenya	Mwea	Tebere	TGC	D	S	2	1	1	0	0	0	0	1	2	0	0	0	0	0	0	0	0	2	0	2	0	0	0	0	0	2	0	0	0	0	0	0	3	0	2	0	1	3	0	0	0	0	0
2011	Kenya	Mwea	Tebere	TGC	D	S	2	0	0	0	0	0	0	2	2	0	2	0	2	0	2	0	0	1	1	2	0	0	0	2	0	0	0	0	0	0	0	1	2	0	1	0	0	0	1	0	0	0	0
2011	Kenya	Mwea	Tebere	TGC	D	S	0	0	0	0	0	0	0	3	0	0	0	0	0	0	0	0	0	0	0	2	0	0	0	2	0	0	0	0	0	0	3	0	2	0	1	0	1	1	1	2	2	0	0
2011	Kenya	Mwea	Tebere	TGC	D	S	0	0	0	0	0	0	0	1	1	1	0	0	1	1	0	0	0	0	0	0	0	0	0	0	0	2	1	0	0	0	0	0	3	0	1	1	1	1	0	0	0	0	0
2011	Kenya	Mwea	Tebere	TGC	D	S	2	0	1	0	1	0	0	1	2	0	0	0	0	0	0	0	2	0	0	0	0	0	0	2	0	0	0	0	0	0	0	0	2.5	0	0	0	0	0	0	2	0	0	0
2011	Kenya	Mwea	Thiba	TGC	D	S	0	0	0	0	0	0	0	1	0	0	0	0	0	0	0	0	0	0	0	0	0	0	0	1	1	0	0	0	0	0	3	1	2.5	0	1	0	0	0	2	0	0	0	0
2011	Kenya	Mwea	Thiba	TGC	D	S	0	0	0	0	0	0	0	3	0	0	0	0	0	0	0	0	0	0	0	0	0	0	0	0	0	0	0	0	0	0	0	0	2	0	0	0	0	0	0	0	0	0	0
2011	Kenya	Mwea	Thiba	TGC	D	S	0	0	0	0	0	0	0	2	0	0	0	0	0	0	0	0	0	2	1	1	0	0	0	0	0	2	2	0	0	0	0	0	1.5	0	1	1	0	0	1	0	0	0	0
2011	Kenya	Mwea	Thiba	TGC	D	S	0	1	0	0	0	0	0	3	0	0	0	0	0	0	0	0	1	0	0	2	0	0	0	2	0	0	0	0	0	0	0	0	2	0	1	0	0	0	0	0	0	1	0
2011	Kenya	Mwea	Thiba	TGC	D	S	0	1	0	0	0	0	0	1	0	0	0	0	0	0	0	0	0	2	0	2	1	0	0	0	0	2	0	0	0	0	0	0	2	0	0	0	0	0	1	0	0	0	0
2011	Kenya	Mwea	Thiba	TGC	D	S	0	0	0	0	0	0	0	3	2	0	0	0	0	0	0	0	0	0	0	0	0	1	1	1	1	0	0	0	1	0	0	1	2.5	0	1	0	0	0	0	0	0	0	0
2011	Kenya	Mwea	Thiba	TGC	D	S	0	1	0	0	0	0	0	2	0	0	0	0	1	1	0	0	0	0	0	0	0	0	0	2	0	0	0	0	1	0	0	1	2.5	0	0	0	0	0	1	0	0	0	0
2011	Kenya	Mwea	Thiba	TGC	D	S	0	0	0	0	0	0	0	0	0	0	0	0	0	0	0	0	0	0	0	0	0	0	0	0	0	0	0	0	0	0	0	1	2	0	1	0	1	2	0	0	0	0	0
2011	Kenya	Mwea	Thiba	TGC	D	S	0	1	0	2	0	0	0	3	1	1	0	0	0	0	0	0	0	2	0	0	0	0	0	2	1	0	0	1	0	0	0	1	1.5	0	0	0	0	0	1	0	0	0	0
2011	Kenya	Mwea	Tebere	TGC	D	S	0	0	0	0	0	0	0	2	0	0	0	0	0	0	0	0	0	0	0	0	0	0	0	0	0	0	0	0	0	0	0	0	3	0	1	0	0	0	0	0	0	0	0
2011	Kenya	Mwea	Tebere	TGC	D	S	0	0	0	0	0	0	0	2	0	0	0	0	0	0	0	0	0	0	0	0	0	0	0	0	0	0	0	0	0	0	0	0	2.5	0	0	0	1	1	1	0	0	0	0
2011	Kenya	Mwea	Tebere	TGC	D	M	0	0	0	0	0	0	0	0	0	0	0	0	0	0	0	0	0	0	0	0	0	0	0	0	0	0	0	0	0	0	0	0	3	0	0	0	0	0	0	0	0	0	0
2011	Kenya	Mwea	Thiba	TGC	D	S	0	0	0	0	0	0	0	1	0	0	0	0	0	0	2	0	0	0	0	0	0	0	0	0	0	0	0	0	0	0	0	0	3	0	0	0	1	1	0	0	0	0	0
2011	Kenya	Mwea	Thiba	TGC	D	S	0	0	0	1	0	0	0	3	0	0	0	0	0	0	0	0	0	0	0	0	0	0	0	1	1	0	0	0	0	0	0	0	2	0	1	0	0	0	1	0	0	0	0
2011	Kenya	Mwea	Thiba	TGC	D	S	0	0	0	0	0	0	0	2	0	0	0	0	0	0	0	0	0	0	0	0	0	0	0	0	0	0	0	0	0	0	0	0	3	0	1	0	1	1	0	0	0	0	0
2011	Kenya	Mwea	Thiba	TGC	D	S	0	1	0	1	0	0	0	3	0	0	0	0	0	0	0	0	0	0	0	2	0	0	0	2	0	0	0	0	0	0	0	0	2	0	1	1	1	2	0	0	0	0	0
2011	Kenya	Mwea	Tebere	TGC	D	S	0	0	0	0	0	0	0	2	2	0	0	0	0	0	0	2	0	0	0	0	0	1	1	0	0	0	0	0	0	0	0	0	3	0	1	0	0	0	0	0	0	0	0
2011	Kenya	Mwea	Tebere	TGC	D	S	0	1	1	0	0	0	0	1	0	0	1	1	0	0	0	0	0	0	0	0	0	0	0	0	0	0	0	0	0	1	2	0	2	0	0	0	0	0	0	0	0	0	0
2011	Kenya	Mwea	Thiba	TGC	D	M	0	0	0	0	0	0	0	2	0	0	0	0	0	0	0	0	0	0	0	0	0	0	0	0	0	0	0	0	0	0	0	0	2	0	0	0	1	1	0	0	1	0	0
2011	Kenya	Mwea	Thiba	TGC	D	S	0	0	0	0	0	0	0	0	0	0	0	0	0	0	0	0	0	0	0	2	1	0	0	0	0	0	0	0	0	0	0	0	2.5	0	0	0	0	0	0	0	0	0	0
2011	Kenya	Mwea	Thiba	TGC	D	S	0	0	1	0	0	0	0	2	0	0	0	0	0	0	0	0	0	0	0	0	0	0	0	1	1	0	0	0	0	0	0	0	2.5	0	0	0	0	0	0	0	0	0	0
2011	Kenya	Mwea	Thiba	TGC	D	S	0	0	0	0	0	0	0	1	0	0	0	0	0	0	0	0	0	0	0	0	0	0	0	0	0	0	0	0	0	0	0	0	3	0	0	0	0	0	0	0	0	0	0
2011	Kenya	Mwea	Thiba	TGC	D	S	0	0	0	0	0	0	0	2	0	0	0	0	0	0	0	0	0	0	0	0	0	0	0	2	0	0	0	0	0	0	0	0	2	0	1	0	0	0	0	0	0	0	0
2011	Kenya	Mwea	Thiba	TGC	D	G	0	1	0	0	0	0	0	3	0	0	0	0	0	0	0	0	0	0	0	0	0	0	0	3	1	0	0	N/O	0	0	0	0	2.5	0	0	0	1	1	1	0	0	0	0
2011	Kenya	Mwea	Thiba	TGC	D	S	0	0	0	0	0	0	0	1	0	0	0	0	0	0	0	0	0	0	0	0	0	0	0	2	0	0	0	0	0	0	4	0	2.5	0	0	0	1	1	0	0	0	0	0
2011	Kenya	Mwea	Thiba	N/O	D	S	0	0	0	0	0	0	0	2	0	0	0	0	0	0	0	0	0	0	0	0	0	0	0	0	0	0	0	0	0	0	0	0	2	0	0	0	0	0	0	0	0	0	0
2011	Kenya	Mwea	Thiba	TGC	D	S	0	0	0	0	0	0	0	2	0	0	0	0	0	0	0	0	0	0	0	0	0	0	0	1	1	0	0	0	0	0	0	0	2.5	0	1	0	1	2	0	0	0	0	0
2011	Kenya	Mwea	Thiba	F	D	S	2	0	0	0	0	0	0	0	0	0	0	0	0	0	0	0	0	0	0	0	0	0	0	0	0	0	0	0	0	0	0	0	2	0	0	0	0	0	0	0	0	0	0
2011	Kenya	Mwea	Thiba	TGC	D	S	0	0	0	0	0	0	0	1	0	0	0	0	0	0	0	0	0	0	0	0	0	0	0	0	0	0	0	0	0	0	0	0	3	0	1	0	0	0	0	0	0	0	0
2011	Kenya	Mwea	Thiba	TGC	D	S	0	0	0	0	0	0	0	3	0	0	0	0	0	0	0	0	0	0	0	0	0	0	0	0	0	0	0	0	0	0	3	0	2.5	0	0	0	0	0	2	0	0	0	0
2011	Kenya	Mwea	Thiba	TGC	D	S	0	0	0	0	0	0	0	1	0	0	0	0	0	0	0	0	0	0	0	0	0	0	0	0	0	0	0	0	0	0	0	0	2.5	0	0	0	1	2	0	0	0	0	0
2011	Kenya	Mwea	Thiba	TGC	D	S	0	0	0	0	0	0	0	1	0	0	0	0	0	0	0	0	0	0	0	1	1	0	0	0	0	0	0	0	0	0	0	0	2.5	0	0	0	0	0	0	0	0	0	0
2011	Kenya	Mwea	Thiba	TGC	D	S	0	0	0	0	1	0	0	1	0	0	0	0	0	0	0	0	0	0	0	0	0	0	0	0	0	0	0	1	0	0	3	0	1.5	0	1	0	1	2	0	0	0	0	0
2011	Kenya	Mwea	Thiba	TGC	D	S	0	0	0	0	0	0	1	2	0	0	0	0	0	0	2	0	0	0	0	0	0	2	0	1	1	1	1	0	0	0	0	1	1.5	0	1	1	1	1	0	0	1	0	0
2011	Kenya	Mwea	Thiba	TGC	D	G	0	1	1	0	0	0	N/O	N/O	0	0	0	0	0	0	0	0	0	0	0	0	0	0	0	0	0	0	0	0	0	0	3	N/O	2.5	0	0	0	0	0	0	0	0	0	0
2011	Kenya	Mwea	Thiba	TGC	D	S	0	0	0	0	0	0	0	2	0	0	0	0	0	0	0	0	0	0	0	0	0	0	0	0	0	0	0	0	0	0	0	0	2.5	0	0	0	1	1	0	0	0	0	0
2011	Kenya	Mwea	Thiba	TGC	D	S	2	1	1	0	0	0	0	1	0	0	0	0	0	0	0	0	0	0	0	0	0	0	0	1	3	0	0	0	0	0	0	0	2	0	0	0	0	0	0	0	0	0	0
2011	Kenya	Mwea	Thiba	TGC	D	S	0	1	0	0	0	0	0	2	0	0	0	0	0	0	0	0	0	0	0	0	0	0	0	0	0	0	0	0	0	0	0	0	2.5	0	0	0	1	2	0	0	0	0	0
2011	Kenya	Mwea	Tebere	TGC	D	M	0	1	0	0	0	0	0	2	0	0	0	0	0	0	0	0	0	0	0	0	0	0	0	0	0	0	0	0	0	1	0	0	2	0	0	0	0	0	2	0	0	0	0
2011	Kenya	Mwea	Tebere	TGC	D	M	0	0	0	0	0	0	0	0	0	0	0	0	0	0	0	0	1	0	0	0	0	0	0	2	1	2	0	0	0	1	0	0	2	0	0	0	0	0	2	0	0	0	0
2011	Kenya	Mwea	Tebere	TGC	D	S	0	0	0	0	0	0	0	1	0	0	0	0	0	0	0	0	0	0	0	0	0	0	0	0	0	0	0	2	0	0	0	0	2.5	0	1	0	1	1	1	0	0	0	0
2011	Kenya	Mwea	Tebere	TGC	D	S	0	0	0	0	0	0	0	2	1	1	0	0	2	1	0	0	0	0	0	0	0	0	0	2	0	2	1	0	0	0	0	0	2.5	1	0	0	0	0	1	0	2	0	0
2011	Kenya	Mwea	Tebere	TGC	D	S	0	0	0	0	0	0	0	0	0	0	0	0	0	0	0	0	0	0	0	0	0	0	0	0	0	0	0	0	0	0	0	0	2	0	0	0	0	0	0	0	0	0	0
2011	Kenya	Mwea	Tebere	TGC	D	S	0	0	0	0	0	0	0	1	0	0	0	0	0	0	0	0	0	0	0	0	0	0	0	2	0	0	0	0	0	0	4	0	2	0	0	0	1	1	0	0	0	0	0
2011	Kenya	Mwea	Tebere	TGC	D	M	0	0	0	0	0	0	0	1	0	0	0	0	0	0	0	0	0	0	0	0	0	0	0	0	0	0	0	0	0	0	0	0	2	0	1	0	1	1	1	0	0	0	0
[truncated: 69,866 more rows]
[truncated: 8 more columns]
